# Supplementary material for: Escherichia coli Can Adapt Its Protein Translocation Machinery for Enhanced Periplasmic Recombinant Protein Production
Source: Front Bioeng Biotechnol. 2020 Jan 29;7:465. doi: 10.3389/fbioe.2019.00465 (PMC7000420; doi:10.3389/fbioe.2019.00465)
Supplement: Supplementary file 2 [file Table_1.XLSX]

## Sheet: Sheet1
Supplementary Table 1
Relative abundance of proteins identified in whole cell lysates as explained in the materials and methods section.
Database search was done against a randomized E. coli K12 W3110 UniProt/Swissprot database (Proteome ID: UP000000318, 4 257 entries, version December 2017) with added amino acid sequences of human growth hormone, using MaxQuant software (version 1.5.8.3) (Cox et al., 2008). Peptide search was performed with the Andromeda search algorithms (Cox et al., 2011).
For positive protein identification the following criteria had to be met: a minimal peptide length of six amino acids, up to two missed cleavages, carbamidomethylation of cysteine specified as a fixed modification, N-terminal protein acetylation and methionine oxidation were set as variable modifications.
The false discovery rate (FDR) was estimated and protein identifications with FDR < 1 % were considered acceptable. A protein had to be identified in at least two out of 3 biological replicates, and a minimum of two unique peptides per protein was required for relative quantification using the label free quantification (LFQ) algorithm provided by MaxQuant (Cox et al., 2014).
Mean values were calculated based on 3 biological replicates and represented as log2-fold changes. Statistical significance of the results was determined using ANOVA multivariance statistical test and represented as p values. Protein identification, subcellular localization and function were asigned according to UniProt, STEPdb and TIGRFAM, respectively.
ON	exclusively expressed in hGH producing strains
OFF	exclusively expressed in a control strain
N.A.	not applicable
LFQ	Label-free quantification intensity
	¹ https://www.uniprot.org/ ² http://www.stepdb.eu/ ³ http://tigrfams.jcvi.org/cgi-bin/index.cgi	Cox, J., Hein, M.Y., Luber, C.A., Paron, I., Nagaraj, N., and Mann, M. (2014). Accurate proteome-wide label-free quantification by delayed normalization and maximal peptide ratio extraction, termed MaxLFQ. Mol Cell Proteomics 13(9), 2513-2526. doi: 10.1074/mcp.M113.031591. Cox, J., and Mann, M. (2008). MaxQuant enables high peptide identification rates, individualized p.p.b.-range mass accuracies…
Protein ID (UniProt)¹	Protein name (Uniprot)¹	Gene symbol	Significant (ANOVA; p < 0.01)	LFQ log2 -fold change				Protein subcellular localization (STEP)² - cured	Protein cellular function (TIGRFAM)³
				DsbA-sp vs. control	Hbp-sp vs. control	OmpA-sp vs. control	PhoA-sp vs. control
P31119	Bifunctional protein Aas [Includes: 2-acylglycerophosphoethanolamine acyltransferase (EC 2.3.1.40) (2-acyl-GPE acyltransferase) (Acyl-[acyl-carrier-protein]--phospholipid O-acyltransferase); Acyl-[acyl-carrier-protein] synthetase (EC 6.2.1.20) (Acyl-ACP synthetase) (Long-chain-fatty-acid--[acyl-carrier-protein] ligase)]	aas	YES	ON	ON	ON	ON	Integral Inner Membrane	Fatty Acids, Lipids, and Isoprenoids
P0ABD5	Acetyl-coenzyme A carboxyl transferase alpha chain (EC 6.4.1.2)	accA	NO	-0.430161	0.327568	-0.0876171	-0.146526	Peripheral inner membrane protein facing the cytoplasm	Fatty Acids, Lipids, and Isoprenoids
P0ABD8	Biotin carboxyl carrier protein of acetyl-CoA carboxylase	accB	NO	-1.17102	-0.134398	-0.872347	-0.138077	Cytoplasmic	Miscellaneous
P24182	Biotin carboxylase of acetyl-CoA carboxylase (EC 6.3.4.14)	accC	YES	-0.117751	0.367045	-0.329585	0.261764	Peripheral inner membrane protein facing the cytoplasm	Miscellaneous
P0A9Q5	Acetyl-coenzyme A carboxyl transferase beta chain (EC 6.4.1.2)	accD	NO	0.199654	0.236406	0.599507	0.809854	Peripheral inner membrane protein facing the cytoplasm	Virulence, Disease and Defense
P0A9G6	Isocitrate lyase (EC 4.1.3.1)	aceA	YES	-0.341486	-1.29955	-0.580341	0.291744	Peripheral inner membrane protein facing the cytoplasm	Carbohydrates
P08997	Malate synthase (EC 2.3.3.9)	aceB	YES	-2.10988	-1.7039	-1.82109	-0.232092	Cytoplasmic	Carbohydrates
P0AFG8	Pyruvate dehydrogenase E1 component (EC 1.2.4.1)	aceE	YES	0.919875	0.691378	0.731161	0.782699	Peripheral inner membrane protein facing the cytoplasm	Carbohydrates
P06959	Dihydrolipoamide acetyltransferase component of pyruvate dehydrogenase complex (EC 2.3.1.12)	aceF	YES	1.16185	0.742415	0.812386	0.26636	Cytoplasmic (manually curated)	Carbohydrates
P11071	Isocitrate dehydrogenase phosphatase (EC 2.7.11.5)/kinase (EC 3.1.3.-)	aceK	YES	-0.410882	-1.29183	-0.354357	0.599088	Cytoplasmic	Carbohydrates
P0A6A3	Acetate kinase (EC 2.7.2.1)	ackA	YES	-0.920522	0.0765943	-0.696493	-0.941606	Peripheral inner membrane protein facing the cytoplasm	Carbohydrates
P25516	Aconitate hydratase (EC 4.2.1.3)	acnA	YES	-1.23448	-1.1836	-0.462904	0.489023	Cytoplasmic (manually curated)	Carbohydrates
P36683	2-methylisocitrate dehydratase (EC 4.2.1.99)	acnB	YES	-0.569679	-0.747253	-0.935678	-0.162061	Peripheral inner membrane protein facing the cytoplasm	Carbohydrates
P0A6A8	Acyl carrier protein	acpP	NO	-0.841923	-0.380916	-0.509446	-0.770383	NaN	Fatty Acids, Lipids, and Isoprenoids
P0AE06	RND efflux system, membrane fusion protein CmeA	acrA	NO	0.525241	0.631422	0.542555	0.256406	Inner Membrane Lipoprotein	Virulence, Disease and Defense
P31224	RND efflux system, inner membrane transporter CmeB	acrB	NO	ON	ON	ON	ON	Integral Inner Membrane	Virulence, Disease and Defense
P27550	Acetyl-coenzyme A synthetase (EC 6.2.1.1)	acs	NO	-0.562418	-0.529425	-0.256969	0.0369869	Peripheral inner membrane protein facing the cytoplasm	Carbohydrates
P32705	Acetate permease ActP (cation/acetate symporter)	actP	NO	0.0306489	OFF	0.226392	OFF	Integral Inner Membrane	Carbohydrates
P26646	Probable acrylyl-CoA reductase AcuI (EC 1.3.1.84) (Acryloyl-coenzyme A reductase AcuI)	acuI	YES	-0.39381	-1.21448	-1.03076	-0.423124	Cytoplasmic	Respiration
P22333	Adenosine deaminase (EC 3.5.4.4)	add	NO	0.479228	0.224397	0.310995	-0.370419	Peripheral inner membrane protein facing the cytoplasm	Nucleosides and Nucleotides
P0A9Q7	Alcohol dehydrogenase (EC 1.1.1.1)	adhE	NO	0.0172949	-0.201804	0.147131	-0.0136656	Peripheral inner membrane protein facing the cytoplasm	Carbohydrates
P69441	Adenylate kinase (EC 2.7.4.3)	adk	YES	-3.91292	-0.716944	-3.18215	-2.14725	Peripheral inner membrane protein facing the cytoplasm	Nucleosides and Nucleotides
P50466	Aerotaxis sensor receptor protein	aer	YES	0.467441	0.38595	0.608447	-0.329221	Integral Inner Membrane	Motility and Chemotaxis
P23872	Acetyl esterase (EC 3.1.1.-) (EcE)	aes	YES	OFF	OFF	OFF	0.892601	Cytoplasmic	Uncategorized
P0ACK2	Transcriptional repressor of aga operon	agaR	NO	-0.385407	-0.639819	-0.341292	0.138015	Nucleoid	Carbohydrates
P19926	Glucose-1-phosphatase (G1Pase) (EC 3.1.3.10)	agp	YES	-3.03594	-3.0328	-3.66322	-1.95799	Periplasmic (manually curated)	Carbohydrates
P0AE08	Alkyl hydroperoxide reductase protein C (EC 1.6.4.-)	ahpC	NO	-1.09343	-0.754943	-0.214046	-2.09073	Peripheral inner membrane protein facing the cytoplasm	Sulfur Metabolism
P35340	Alkyl hydroperoxide reductase protein F (EC 1.6.4.-)	ahpF	NO	-0.191831	-0.0603825	-0.29085	0.0180539	Peripheral inner membrane protein facing the cytoplasm	Sulfur Metabolism
P0A959	Alanine transaminase (EC 2.6.1.2)	alaA	NO	OFF	-0.0167878	-0.146898	OFF	Cytoplasmic	Amino Acids and Derivatives
P77434	Glutamate-pyruvate aminotransferase AlaC (EC 2.6.1.2)	alaC	NO	-0.451679	-0.218635	-0.330613	0.216349	Cytoplasmic	Amino Acids and Derivatives
P00957	Alanyl-tRNA synthetase (EC 6.1.1.7)	alaS	NO	-0.11424	0.322954	-0.199836	0.314829	NaN	Protein Metabolism
P25553	Aldehyde dehydrogenase A (EC 1.2.1.22)	aldA	YES	-0.588823	-0.855515	-0.673927	0.229858	NaN	Carbohydrates
P37685	Aldehyde dehydrogenase B (EC 1.2.1.22)	aldB	YES	-1.25085	-2.25482	-1.81391	0.395307	NaN	Fatty Acids, Lipids, and Isoprenoids
P77671	Allantoinase (EC 3.5.2.5)	allB	NO	OFF	0.627484	0.208148	OFF	NaN	Nitrogen Metabolism
P0ACN4	Negative regulator of allantoin and glyoxylate utilization operons	allR	NO	-0.0317422	-0.498693	-0.189969	0.131646	Nucleoid	Nitrogen Metabolism
P63883	N-acetylmuramoyl-L-alanine amidase (EC 3.5.1.28)	amiC	YES	-1.01547	-0.791941	-1.23578	-0.728315	Periplasmic	Regulation and Cell signaling
P0AE12	AMP nucleosidase (EC 3.2.2.4)	amn	NO	0.408312	0.210856	0.279438	-0.0922275	Cytoplasmic	Nucleosides and Nucleotides
P0A962	L-asparaginase I, cytoplasmic (EC 3.5.1.1)	ansA	YES	-0.272732	OFF	-0.127198	0.467774	Cytoplasmic	Amino Acids and Derivatives
P00805	L-asparaginase (EC 3.5.1.1)	ansB	NO	-0.235224	-0.362717	-0.340449	0.18513	Periplasmic	Amino Acids and Derivatives
P62672	Protein ApaG	apaG	NO	N.A.	N.A.	ON	N.A.	Cytoplasmic	Uncategorized
P0AE22	NMN phosphatase (EC 3.1.3.5)	aphA	NO	-0.276077	-0.753926	-0.427264	-0.625715	NaN	Cofactors, Vitamins, Prosthetic Groups, Pigments
P69503	Adenine phosphoribosyltransferase (EC 2.4.2.7)	apt	NO	-0.118322	-0.206591	-0.645548	-0.846447	Cytoplasmic	Regulation and Cell signaling
P02924	L-arabinose-binding periplasmic protein precursor AraF (TC 3.A.1.2.2)	araF	NO	OFF	OFF	OFF	OFF	Periplasmic	Carbohydrates
P0A9Q1	Aerobic respiration control protein ArcA (Dye resistance protein)	arcA	NO	-0.0489317	-0.0210364	-0.158005	0.405139	Nucleoid, Peripheral inner membrane protein facing the cytoplasm	RNA Metabolism
P0AEC3	Aerobic respiration control sensor protein ArcB (EC 2.7.13.3)	arcB	NO	-0.92282	-0.56204	-0.378025	-0.265517	Integral Inner Membrane	Regulation and Cell signaling
P0A6E4	Argininosuccinate synthase (EC 6.3.4.5)	argG	NO	N.A.	ON	N.A.	ON	Peripheral inner membrane protein facing the cytoplasm	Miscellaneous
P11447	Argininosuccinate lyase (EC 4.3.2.1)	argH	NO	OFF	-0.21309	OFF	OFF	Peripheral inner membrane protein facing the cytoplasm	Amino Acids and Derivatives
P04391	Ornithine carbamoyltransferase (EC 2.1.3.3)	argI	NO	ON	ON	ON	ON	Cytoplasmic	Amino Acids and Derivatives
P0A8S1	HTH-type transcriptional regulator ArgP (Inhibitor of chromosome initiation) (OriC replication inhibitor)	argP	NO	0.0930606	0.90345	0.366894	0.518272	Nucleoid	DNA Metabolism
P0A6D0	Arginine pathway regulatory protein ArgR, repressor of arg regulon	argR	YES	-0.726242	0.334184	-0.465978	-0.373713	Nucleoid	Amino Acids and Derivatives
P11875	Arginyl-tRNA synthetase (EC 6.1.1.19)	argS	YES	-0.408385	-0.0332947	-0.373983	0.240465	Cytoplasmic	Protein Metabolism
P09551	Lysine-arginine-ornithine-binding periplasmic protein precursor (TC 3.A.1.3.1)	argT	YES	-4.23722	-1.42724	-4.62772	-2.42421	Periplasmic	Amino Acids and Derivatives
P07639	3-dehydroquinate synthase (EC 4.2.3.4)	aroB	NO	0.0494219	-0.641141	0.0151099	-0.542548	Cytoplasmic	Amino Acids and Derivatives
P12008	Chorismate synthase (EC 4.2.3.5)	aroC	NO	-0.266421	0.0245963	-0.228244	0.168855	Cytoplasmic	Amino Acids and Derivatives
P05194	3-dehydroquinate dehydratase I (EC 4.2.1.10)	aroD	NO	OFF	OFF	OFF	OFF	Cytoplasmic	Metabolism of Aromatic Compounds
P15770	Shikimate 5-dehydrogenase I alpha (EC 1.1.1.25)	aroE	NO	-0.233525	0.140403	0.0963651	0.329048	Cytoplasmic	Amino Acids and Derivatives
P0A6D7	Shikimate kinase I (EC 2.7.1.71)	aroK	NO	OFF	1.01165	-0.454329	OFF	Cytoplasmic	Amino Acids and Derivatives
P0A6E1	Shikimate kinase III (EC 2.7.1.71)	aroL	NO	N.A.	N.A.	ON	N.A.	Cytoplasmic	Amino Acids and Derivatives
P30859	Arginine ABC transporter, periplasmic arginine-binding protein ArtI	artI	NO	OFF	-1.08197	OFF	OFF	Periplasmic	Amino Acids and Derivatives
P0AAF6	Arginine ABC transporter, ATP-binding protein ArtP	artP	NO	0.660837	-0.140815	-0.561788	-0.191232	Peripheral inner membrane protein facing the cytoplasm	Amino Acids and Derivatives
P0A9Q9	Aspartate-semialdehyde dehydrogenase (EC 1.2.1.11)	asd	NO	0.16249	0.399851	0.115162	0.290222	Peripheral inner membrane protein facing the cytoplasm	Amino Acids and Derivatives
P28249	Protein AsmA	asmA	YES	0.125433	-0.963715	-0.220336	0.218037	Integral Inner Membrane	Uncategorized
P00963	Aspartate--ammonia ligase (EC 6.3.1.1)	asnA	NO	-0.103757	0.106491	-0.0524772	-0.166822	Cytoplasmic	Amino Acids and Derivatives
P22106	Asparagine synthetase [glutamine-hydrolyzing] (EC 6.3.5.4)	asnB	NO	0.162585	0.624959	0.361917	0.568692	Peripheral inner membrane protein facing the cytoplasm	Amino Acids and Derivatives
P0A8M0	Asparaginyl-tRNA synthetase (EC 6.1.1.22)	asnS	NO	-0.0139835	0.067706	-0.0856487	0.237033	Peripheral inner membrane protein facing the cytoplasm	RNA Metabolism
P0AC38	Aspartate ammonia-lyase (EC 4.3.1.1)	aspA	YES	-0.436786	-0.854097	-0.531648	0.010732	Peripheral inner membrane protein facing the cytoplasm	Amino Acids and Derivatives
P00509	Biosynthetic Aromatic amino acid aminotransferase alpha (EC 2.6.1.57)	aspC	YES	-0.729783	-0.515311	-0.755454	-0.317688	Peripheral inner membrane protein facing the cytoplasm	Amino Acids and Derivatives
P21889	Aspartyl-tRNA synthetase (EC 6.1.1.12)	aspS	YES	0.360181	0.138337	-0.268841	0.017055	Peripheral inner membrane protein facing the cytoplasm	Sulfur Metabolism
P0AE37	Arginine N-succinyltransferase (EC 2.3.1.109)	astA	YES	-0.900853	-1.75069	-1.42792	0.030661	Cytoplasmic	Amino Acids and Derivatives
P76216	Succinylarginine dihydrolase (EC 3.5.3.23)	astB	YES	-2.07215	-1.9572	-1.80218	-0.25896	Cytoplasmic	Amino Acids and Derivatives
P77581	Succinylornithine transaminase (EC 2.6.1.81)	astC	YES	-2.40506	-2.48075	-2.21333	-1.11699	Cytoplasmic	Amino Acids and Derivatives
P76217	Succinylglutamic semialdehyde dehydrogenase (EC 1.2.1.71)	astD	YES	-1.72687	-2.45675	-1.51819	-0.248998	Cytoplasmic	Amino Acids and Derivatives
P76215	Succinylglutamate desuccinylase (EC 3.5.1.96)	astE	NO	OFF	OFF	OFF	OFF	Cytoplasmic	Amino Acids and Derivatives
P0ABB0	ATP synthase alpha chain (EC 3.6.3.14)	atpA	NO	0.421432	0.586126	0.0852889	-0.00397039	NaN	Respiration
P0A6E6	ATP synthase epsilon chain (EC 3.6.3.14)	atpC	NO	0.608549	0.418837	-0.0979637	-0.268479	NaN	Respiration
P0ABB4	ATP synthase beta chain (EC 3.6.3.14)	atpD	NO	0.409926	0.588345	0.163867	-0.202629	Peripheral inner membrane protein facing the cytoplasm	Respiration
P0ABA0	ATP synthase F0 sector subunit b	atpF	NO	0.608581	0.295434	1.2269	1.26931	NaN	Respiration
P0ABA6	ATP synthase gamma chain (EC 3.6.3.14)	atpG	YES	0.493918	1.1778	0.622238	0.693093	Peripheral inner membrane protein facing the cytoplasm	Respiration
P0ABA4	ATP synthase delta chain (EC 3.6.3.14)	atpH	NO	0.0635436	-0.0647557	0.265499	0.347779	NaN	Respiration
P41407	FMN-dependent NADH-azoreductase (EC 1.7.-.-) (Azo-dye reductase) (FMN-dependent NADH-azo compound oxidoreductase)	azoR	NO	OFF	OFF	-1.24018	-1.11297	NaN	Stress Response
P69228	Response regulator BaeR	baeR	NO	OFF	OFF	0.138573	OFF	Nucleoid	Virulence, Disease and Defense
P0A940	Outer membrane protein assembly factor YaeT precursor	bamA	NO	0.179501	0.131709	0.266936	-0.210622	Outer Membrane b-barrel protein	Cell Wall and Capsule
P77774	Outer membrane protein YfgL, lipoprotein component of the protein assembly complex (forms a complex with YaeT, YfiO, and NlpB)	bamB	NO	0.195251	0.415614	0.0368361	0.159182	Outer Membrane Lipoprotein	Cell Wall and Capsule
P0A903	Outer membrane protein NlpB, lipoprotein component of the protein assembly complex (forms a complex with YaeT, YfiO, and YfgL)	bamC	YES	0.636681	0.811131	0.430683	0.354195	Outer Membrane Lipoprotein	Cell Wall and Capsule
P0AC02	Probable component of the lipoprotein assembly complex (forms a complex with YaeT, YfgL, and NlpB)	bamD	YES	1.12177	0.187552	0.0523138	0.172826	Outer Membrane Lipoprotein	Cell Wall and Capsule
P0A937	Outer membrane lipoprotein SmpA, a component of the essential YaeT outer-membrane protein assembly complex	bamE	NO	0.424952	-0.638118	-0.588522	OFF	Outer Membrane Lipoprotein	Cell Wall and Capsule
P0AEC5	Signal transduction histidine-protein kinase BarA (EC 2.7.13.3)	barA	NO	N.A.	ON	N.A.	N.A.	NaN	Regulation and Cell signaling
P0AE52	Thiol peroxidase, Bcp-type (EC 1.11.1.15)	bcp	YES	0.0429072	-0.393561	0.197701	-2.31923	Cytoplasmic	Sulfur Metabolism
P17444	Choline dehydrogenase (EC 1.1.99.1)	betA	NO	N.A.	N.A.	ON	N.A.	NaN	Stress Response
P17445	Betaine aldehyde dehydrogenase (EC 1.2.1.8)	betB	YES	0.99068	0.892079	0.506834	0.214063	NaN	Stress Response
P17446	HTH-type transcriptional regulator BetI	betI	NO	N.A.	N.A.	ON	ON	NaN	Stress Response
P0ABD3	Bacterioferritin (BFR) (EC 1.16.3.1) (Cytochrome b-1) (Cytochrome b-557)	bfr	YES	-0.639655	-1.726	-1.02627	-0.450105	NaN	Uncategorized
Q46829	6-phospho-beta-glucosidase (EC 3.2.1.86)	bglA	YES	-0.907603	-0.659437	-1.14122	-0.626422	Cytoplasmic	Carbohydrates
P33363	Periplasmic beta-glucosidase (EC 3.2.1.21)	bglX	YES	-0.656839	-0.778037	-0.838261	0.0517166	Periplasmic	Carbohydrates
P06709	Biotin--protein ligase (EC 6.3.4.9, EC 6.3.4.10, EC 6.3.4.11, EC 6.3.4.15)	birA	NO	ON	N.A.	N.A.	N.A.	Nucleoid, Integral Inner Membrane	Cofactors, Vitamins, Prosthetic Groups, Pigments
P0A901	Outer membrane lipoprotein Blc	blc	YES	-0.85579	-1.56622	-0.209546	-0.252837	Outer Membrane Lipoprotein	Uncategorized
P06129	Vitamin B12 transporter BtuB (Cobalamin receptor) (Outer membrane cobalamin translocator)	btuB	NO	0.327769	0.302945	0.193442	0.0576576	NaN	Membrane Transport
P0A9H5	Cob(I)yrinic acid a,c-diamide adenosyltransferase (EC 2.5.1.17) (Cob(I)alamin adenosyltransferase) (Corrinoid adenosyltransferase)	btuR	YES	-0.326509	-0.0834808	0.739125	0.623358	Cytoplasmic	Uncategorized
P61517	Carbonic anhydrase (EC 4.2.1.1)	can	NO	-0.623415	-0.867989	-0.361754	-0.201958	Cytoplasmic	Regulation and Cell signaling
P0A6F1	Carbamoyl-phosphate synthase small chain (EC 6.3.5.5)	carA	NO	-0.0944133	0.342499	-0.0761278	-0.388863	Peripheral inner membrane protein facing the cytoplasm	Nucleosides and Nucleotides
P00968	Carbamoyl-phosphate synthase large chain (EC 6.3.5.5)	carB	NO	-0.365449	-0.0653542	-0.227345	-0.170552	Peripheral inner membrane protein facing the cytoplasm	Nucleosides and Nucleotides
P0ABF6	Cytidine deaminase (EC 3.5.4.5)	cdd	NO	-1.26895	-1.29227	-1.46237	-0.900137	Cytoplasmic	Regulation and Cell signaling
P06282	CDP-diacylglycerol pyrophosphatase (EC 3.6.1.26)	cdh	NO	N.A.	ON	N.A.	N.A.	Periplasmic	Fatty Acids, Lipids, and Isoprenoids
P07363	Signal transduction histidine kinase CheA (EC 2.7.3.-)	cheA	YES	1.20104	0.61009	0.981686	-0.642279	NaN	Motility and Chemotaxis
P07330	Chemotaxis response regulator protein-glutamate methylesterase CheB (EC 3.1.1.61)	cheB	NO	-0.363694	-0.18978	-0.211147	-0.49877	Cytoplasmic	Motility and Chemotaxis
P07364	Chemotaxis protein methyltransferase CheR (EC 2.1.1.80)	cheR	YES	0.731013	1.33628	1.05884	0.0687806	Cytoplasmic	Motility and Chemotaxis
P0A964	Positive regulator of CheA protein activity (CheW)	cheW	NO	-1.01313	-1.27698	-0.963761	-1.34425	Cytoplasmic	Motility and Chemotaxis
P0AE67	Chemotaxis regulator - transmits chemoreceptor signals to flagelllar motor components CheY	cheY	NO	-0.537977	OFF	-0.746439	OFF	Cytoplasmic	Motility and Chemotaxis
P0A9H9	Chemotaxis response - phosphatase CheZ	cheZ	NO	-1.1828	-1.83386	-1.29087	OFF	Peripheral inner membrane protein facing the cytoplasm	Motility and Chemotaxis
P75734	Uncharacterized lipoprotein ChiQ	chiQ	NO	0.0442744	0.37994	0.137523	0.0720061	Outer Membrane Lipoprotein	Uncategorized
P0AGE6	Chromate reductase (CHRR) (EC 1.6.5.2) (NAD(P)H dehydrogenase (quinone))	chrR	NO	1.02912	0.625197	0.623611	0.270942	Cytoplasmic	Uncategorized
P17315	Colicin I receptor precursor	cirA	NO	0.310419	0.885335	-0.0693899	-0.766927	Outer Membrane b-barrel protein	Membrane Transport
P0ABH9	ATP-dependent Clp protease ATP-binding subunit ClpA	clpA	NO	0.0494635	-0.314472	-0.392779	0.00234872	NaN	Protein Metabolism
P63284	ClpB protein	clpB	YES	-0.455731	-0.236106	-0.281276	0.388555	Peripheral inner membrane protein facing the cytoplasm	Protein Metabolism
P0A6G7	ATP-dependent Clp protease proteolytic subunit (EC 3.4.21.92)	clpP	NO	1.25534	-0.387332	1.06665	-0.225552	NaN	Protein Metabolism
P0A6H1	ATP-dependent Clp protease ATP-binding subunit ClpX	clpX	YES	-0.324609	-0.46176	-0.0862187	-0.8626	Cytoplasmic	Protein Metabolism
P0A6H8	Cardiolipin synthetase (EC 2.7.8.-)	clsA	NO	ON	N.A.	ON	ON	Integral Inner Membrane	Fatty Acids, Lipids, and Isoprenoids
P0A6I0	Cytidylate kinase (EC 2.7.4.25)	cmk	NO	-1.44641	-0.175901	-0.617114	-0.0662025	Cytoplasmic	Nucleosides and Nucleotides
P76290	Carboxy-S-adenosyl-L-methionine synthase (Cx-SAM synthase) (EC 2.1.3.-)	cmoA	NO	N.A.	N.A.	ON	N.A.	Cytoplasmic	RNA Metabolism
P76291	tRNA U34 carboxymethyltransferase (EC 2.5.1.-)	cmoB	NO	ON	N.A.	ON	ON	Cytoplasmic	Uncategorized
P64467	OriC-binding nucleoid-associated protein (H-NS/StpA-binding protein 2) (Transcription modulator YdgT)	cnu	YES	0.996496	1.98602	1.38171	-0.354573	Cytoplasmic (manually curated)	Uncategorized
P0A6I3	Pantothenate kinase type II, eukaryotic (EC 2.7.1.33)	coaA	NO	-1.13169	-1.3509	-0.51404	-0.696771	Cytoplasmic	Cofactors, Vitamins, Prosthetic Groups, Pigments
P0ABQ0	Phosphopantothenoylcysteine synthetase (EC 6.3.2.5)	coaBC	YES	0.943138	0.716438	1.09932	0.796477	Cytoplasmic	Cofactors, Vitamins, Prosthetic Groups, Pigments
P75960	NAD-dependent protein deacetylase of SIR2 family	cobB	NO	0.17105	0.601626	0.0190553	0.404406	NaN	Stress Response
P25524	Cytosine deaminase (EC 3.5.4.1)	codA	NO	ON	ON	ON	ON	NaN	Nucleosides and Nucleotides
Q59385	Copper-translocating P-type ATPase (EC 3.6.3.4)	copA	NO	ON	ON	ON	ON	NaN	Virulence, Disease and Defense
P0ABI4	Magnesium transport protein CorA	corA	YES	1.42831	1.5122	1.74696	1.21556	Integral Inner Membrane	Uncategorized
P0AE78	Magnesium and cobalt efflux protein CorC	corC	NO	-0.445179	-0.498295	-0.152302	-0.429326	Cytoplasmic	Virulence, Disease and Defense
P45955	TPR repeat containing exported protein	cpoB	NO	ON	ON	ON	ON	Periplasmic	Membrane Transport
P0AE82	Copper sensory histidine kinase CpxA	cpxA	NO	ON	ON	ON	ON	Integral Inner Membrane	Regulation and Cell signaling
P0AE88	Copper-sensing two-component system response regulator CpxR	cpxR	YES	0.896189	1.61736	1.18934	1.62959	Nucleoid, Peripheral inner membrane protein facing the cytoplasm	Regulation and Cell signaling
P0ACP1	Fructose repressor FruR, LacI family	cra	NO	-0.336907	-0.383838	0.14903	0.345597	NaN	Carbohydrates
P0AE91	Protein CreA (Catabolite regulation protein A)	creA	YES	0.880856	1.15218	1.11992	-0.255225	Cytoplasmic (manually curated)	Uncategorized
P0DM85	Clamp-binding protein CrfC (Clamp-binding sister replication fork colocalization protein)	crfC	NO	-0.331541	-0.908195	-0.788169	-0.879284	NaN	Uncategorized
P24251	Sigma factor-binding protein Crl (Curlin genes transcriptional activatory protein)	crl	NO	0.136224	OFF	0.605619	OFF	Nucleoid	RNA Metabolism
P0ACJ8	Cyclic AMP receptor protein	crp	NO	-0.0192046	0.0268983	0.488183	-0.0437068	Nucleoid, Peripheral inner membrane protein facing the cytoplasm	Regulation and Cell signaling
P69783	PTS system, glucose-specific IIA component	crr	NO	-2.17173	-1.00383	-2.15439	-1.75852	Peripheral inner membrane protein facing the cytoplasm	Carbohydrates
P76621	Protein CsiD	csiD	YES	0.270688	-0.640519	-0.224199	0.497174	Cytoplasmic	Stress Response
P0A9Y6	Cold shock protein CspC	cspC	NO	-0.230784	0.045079	-0.195909	-1.67798	NaN	Stress Response
P0A968	Cold shock protein CspD	cspD	YES	-1.28857	-2.47288	-0.265118	-1.88843	Cytoplasmic (manually curated)	Stress Response
P0A972	Cold shock protein CspE	cspE	NO	0.399383	-0.30187	-0.233843	-1.32574	NaN	Stress Response
P15078	Carbon starvation protein A	cstA	NO	0.819978	0.344389	0.999457	1.21264	Integral Inner Membrane	Stress Response
P76113	Putative oxidoreductase YncB	curA	NO	OFF	OFF	OFF	-0.332494	NaN	Miscellaneous
P67826	Copper homeostasis protein CutC	cutC	NO	OFF	OFF	OFF	OFF	Cytoplasmic	Uncategorized
P0AAE0	D-serine/D-alanine/glycine transporter	cycA	NO	N.A.	N.A.	ON	N.A.	Integral Inner Membrane	Carbohydrates
P0ABJ9	Cytochrome d ubiquinol oxidase subunit I (EC 1.10.3.-)	cydA	YES	1.25697	2.03525	1.53934	1.03283	Integral Inner Membrane	Respiration
P0ABK2	Cytochrome d ubiquinol oxidase subunit II (EC 1.10.3.-)	cydB	YES	ON	ON	ON	ON	Integral Inner Membrane	Respiration
P29018	Transport ATP-binding protein CydD	cydD	NO	OFF	-1.14243	-0.582238	-0.73146	Integral Inner Membrane	Respiration
P0ABJ1	Cytochrome O ubiquinol oxidase subunit II (EC 1.10.3.-)	cyoA	NO	-0.266149	-0.04219	-0.430272	0.149322	Integral Inner Membrane, Inner Membrane Lipoprotein	Respiration
P0ABI8	Cytochrome O ubiquinol oxidase subunit I (EC 1.10.3.-)	cyoB	NO	N.A.	N.A.	ON	N.A.	Integral Inner Membrane	Respiration
P16676	Sulfate and thiosulfate import ATP-binding protein CysA (EC 3.6.3.25)	cysA	NO	-0.412337	0.831393	1.64456	0.720834	Peripheral inner membrane protein facing the cytoplasm	Sulfur Metabolism
P0A9F3	Cys regulon transcriptional activator CysB	cysB	NO	-0.0879211	0.229661	0.155963	0.0777678	Nucleoid, Peripheral inner membrane protein facing the cytoplasm	Regulation and Cell signaling
P0A6J1	Adenylylsulfate kinase (EC 2.7.1.25)	cysC	NO	ON	N.A.	ON	N.A.	Cytoplasmic	Sulfur Metabolism
P21156	Sulfate adenylyltransferase subunit 2 (EC 2.7.7.4)	cysD	YES	0.74804	0.682997	0.479452	-0.231896	Cytoplasmic	Sulfur Metabolism
P0A9D4	Serine acetyltransferase (EC 2.3.1.30)	cysE	NO	-0.252214	-0.570628	-1.22075	-0.282469	Cytoplasmic	Amino Acids and Derivatives
P17854	Phosphoadenylyl-sulfate reductase [thioredoxin] (EC 1.8.4.8)	cysH	YES	1.00189	1.3695	1.33832	0.898846	Peripheral inner membrane protein facing the cytoplasm	Sulfur Metabolism
P17846	Sulfite reductase [NADPH] hemoprotein beta-component (EC 1.8.1.2)	cysI	YES	0.19239	0.841026	0.460102	0.354382	NaN	Sulfur Metabolism
P38038	Sulfite reductase [NADPH] flavoprotein alpha-component (EC 1.8.1.2)	cysJ	YES	1.09219	0.537093	0.688835	0.187915	Cytoplasmic	Sulfur Metabolism
P0ABK5	Cysteine synthase (EC 2.5.1.47)	cysK	NO	-0.198041	0.203569	-0.174889	-0.10767	Peripheral inner membrane protein facing the cytoplasm	Amino Acids and Derivatives
P16703	Cysteine synthase B (EC 2.5.1.47)	cysM	YES	0.828586	1.2874	0.337876	0.713098	Cytoplasmic	Amino Acids and Derivatives
P23845	Sulfate adenylyltransferase subunit 1 (EC 2.7.7.4)	cysN	YES	1.17663	0.451562	1.00617	-0.383747	Cytoplasmic	Sulfur Metabolism
P16700	Sulfate and thiosulfate binding protein CysP	cysP	YES	OFF	-1.3247	OFF	-2.16259	Periplasmic	Sulfur Metabolism
P21888	Cysteinyl-tRNA synthetase (EC 6.1.1.16)	cysS	NO	OFF	-1.12823	-1.23782	-0.375955	Cytoplasmic	Regulation and Cell signaling
P0ACN7	Transcriptional (co)regulator CytR	cytR	NO	0.145728	0.221858	0.0624862	OFF	NaN	Regulation and Cell signaling
P0AEB2	D-alanyl-D-alanine carboxypeptidase (EC 3.4.16.4)	dacA	YES	1.14532	0.679788	0.519464	0.217281	Peripheral inner membrane protein facing the periplasm	Cell Wall and Capsule
P08506	D-alanyl-D-alanine carboxypeptidase (EC 3.4.16.4)	dacC	NO	0.888205	0.174559	0.0177451	-0.119944	Peripheral inner membrane protein facing the periplasm	Cell Wall and Capsule
P33013	D-alanyl-D-alanine carboxypeptidase (EC 3.4.16.4)	dacD	YES	-0.608462	-0.171842	-0.602914	0.179743	Peripheral inner membrane protein facing the periplasm	Cell Wall and Capsule
P0A6J5	D-amino acid dehydrogenase small subunit (EC 1.4.99.1)	dadA	YES	-0.194611	-0.337683	0.240816	-0.151635	Peripheral inner membrane protein facing the cytoplasm	Respiration
P11557	Cell division protein DamX	damX	NO	0.308036	1.25877	0.97688	0.806553	NaN	Cell Division and Cell Cycle
P0A6L2	4-hydroxy-tetrahydrodipicolinate synthase (EC 4.3.3.7)	dapA	NO	-0.0986024	0.129954	-0.464663	0.363288	Cytoplasmic	Amino Acids and Derivatives
P04036	4-hydroxy-tetrahydrodipicolinate reductase (EC 1.17.1.8)	dapB	YES	1.23344	0.780672	0.433836	0.599256	Cytoplasmic	Amino Acids and Derivatives
P0AED7	N-succinyl-L,L-diaminopimelate desuccinylase (EC 3.5.1.18)	dapE	NO	ON	ON	ON	ON	Cytoplasmic	Amino Acids and Derivatives
P0A6K1	Diaminopimelate epimerase (EC 5.1.1.7)	dapF	NO	0.010848	0.470812	OFF	0.194507	Cytoplasmic	Amino Acids and Derivatives
P28248	Deoxycytidine triphosphate deaminase (EC 3.5.4.13)	dcd	YES	0.283793	-0.500471	0.796671	0.256141	Cytoplasmic	Nucleosides and Nucleotides
P24171	Dipeptidyl carboxypeptidase Dcp (EC 3.4.15.5)	dcp	YES	-1.85128	-1.34718	-1.46659	-0.424602	Cytoplasmic (manually curated)	Protein Metabolism
P0AEE1	Protein DcrB	dcrB	NO	0.295537	0.224805	0.560335	0.041456	Inner Membrane Lipoprotein	Phages, Prophages, Transposable elements
P0A830	Aerobic C4-dicarboxylate transporter for fumarate, L-malate, D-malate, succunate	dctA	NO	OFF	OFF	0.791829	OFF	NaN	Carbohydrates
P76316	D-cysteine desulfhydrase (EC 4.4.1.15)	dcyD	NO	-0.440412	-0.179637	-0.523721	-0.358119	NaN	Virulence, Disease and Defense
P0A6J8	D-alanine--D-alanine ligase (EC 6.3.2.4)	ddlA	YES	-1.42769	-1.21181	-0.773231	-1.13535	Cytoplasmic	Cell Wall and Capsule
P07862	D-alanine--D-alanine ligase (EC 6.3.2.4)	ddlB	NO	-0.41906	-0.444886	-0.346715	0.0267565	Cytoplasmic	Cell Wall and Capsule
P0A9P6	DEAD-box ATP-dependent RNA helicase CshA (EC 3.6.4.13)	deaD	YES	ON	ON	ON	N.A.	Cytoplasmic(manually curated)	RNA Metabolism
P09549	DedD protein	dedD	NO	OFF	-0.120784	0.393735	0.370277	Integral Inner Membrane	Virulence, Disease and Defense
P0A6K3	Peptide deformylase (EC 3.5.1.88)	def	NO	-0.788897	0.103637	0.278784	-1.39292	Peripheral inner membrane protein facing the cytoplasm	Protein Metabolism
P0C0V0	HtrA protease/chaperone protein	degP	YES	1.45235	1.09717	0.869244	0.515176	Periplasmic	Stress Response
P39099	Outer membrane stress sensor protease DegQ, serine protease	degQ	NO	0.547126	-0.1267	-0.107862	0.172413	Periplasmic	Stress Response
P0AEE3	Outer membrane stress sensor protease DegS	degS	NO	0.238328	0.373062	0.605683	0.0422036	Periplasmic	Stress Response
P07650	Thymidine phosphorylase (EC 2.4.2.4)	deoA	NO	OFF	-0.750556	-1.02456	-1.06306	NaN	Carbohydrates
P0A6K6	Phosphopentomutase (EC 5.4.2.7)	deoB	YES	-3.35877	-2.50214	-2.98596	-2.80749	Peripheral inner membrane protein facing the cytoplasm	Carbohydrates
P0A6L0	Deoxyribose-phosphate aldolase (EC 4.1.2.4)	deoC	YES	OFF	-0.984261	-2.38742	-2.01252	Peripheral inner membrane protein facing the cytoplasm	Carbohydrates
P0ABP8	Purine nucleoside phosphorylase (EC 2.4.2.1)	deoD	NO	-0.430688	-0.690854	-0.600087	-0.336735	Peripheral inner membrane protein facing the cytoplasm	Carbohydrates
P0ACK5	Deoxyribose operon repressor, DeoR family	deoR	NO	N.A.	ON	ON	ON	Nucleoid	Carbohydrates
P0A6P5	GTP-binding protein EngA	der	NO	0.494038	0.555017	0.436629	0.0205667	Peripheral inner membrane protein facing the cytoplasm	Protein Metabolism
P31460	D-Galactonate repressor DgoR	dgoR	YES	-0.395836	-0.49062	0.143387	0.872171	NaN	Carbohydrates
P66817	Phosphoheptose isomerase (EC 5.3.1.-)	diaA	NO	OFF	-0.129336	0.971565	1.04954	Cytoplasmic	Cell Wall and Capsule
P06966	HTH-type transcriptional regulator DicA (Repressor protein of division inhibition gene dicA)	dicA	NO	N.A.	ON	ON	ON	NaN	Uncategorized
P31680	DnaJ-like protein DjlA	djlA	NO	N.A.	ON	ON	ON	Integral Inner Membrane	Regulation and Cell signaling
P77359	Uncharacterized J domain-containing protein DjlC	djlC	NO	OFF	OFF	-0.345499	-0.0370927	NaN	Uncategorized
P0ABS1	C4-type zinc finger protein, DksA/TraR family	dksA	NO	OFF	-0.233649	-1.6748	OFF	Nucleoid	Regulation and Cell signaling
P06149	D-Lactate dehydrogenase (EC 1.1.2.5)	dld	YES	-0.2827	-0.384539	-0.424456	0.51698	Peripheral inner membrane protein facing the cytoplasm	Respiration
P76251	D-malic enzyme (EC 1.1.1.83)	dmlA	NO	OFF	OFF	OFF	OFF	NaN	Carbohydrates
P0A988	DNA polymerase III beta subunit (EC 2.7.7.7)	dN.A.	NO	0.169252	0.0744507	0.0440011	-0.120429	Nucleoid	DNA Metabolism
P03004	Chromosomal replication initiator protein DnaA	dnaA	NO	0.275332	0.715469	0.613009	OFF	NaN	DNA Metabolism
P0ACB0	Replicative DNA helicase (EC 3.6.1.-)	dnaB	NO	-0.69949	-0.173037	-0.0646651	-0.620116	Nucleoid, Peripheral inner membrane protein facing the cytoplasm	DNA Metabolism
P10443	DNA polymerase III alpha subunit (EC 2.7.7.7)	dnaE	NO	-0.855151	-0.635264	-0.620015	0.0809454	Nucleoid	DNA Metabolism
P0ABS5	DNA primase (EC 2.7.7.-)	dnaG	YES	OFF	-1.11581	-1.21245	-1.03565	Nucleoid	DNA Metabolism
P08622	Chaperone protein DnaJ	dnaJ	YES	-1.05933	0.133482	0.262093	0.869453	Peripheral inner membrane protein facing the cytoplasm	Stress Response
P0A6Y8	Chaperone protein DnaK	dnaK	NO	-0.0352394	-0.0196412	-0.0178434	0.331398	Peripheral inner membrane protein facing the cytoplasm	Stress Response
P06710	DNA polymerase III subunits gamma and tau (EC 2.7.7.7)	dnaX	NO	N.A.	ON	N.A.	N.A.	Nucleoid	DNA Metabolism
P23847	Dipeptide-binding ABC transporter, periplasmic substrate-binding component (TC 3.A.1.5.2)	dppA	YES	-3.12866	-2.16499	-2.9026	-0.578958	Periplasmic	Motility and Chemotaxis
P0AAG0	Dipeptide transport ATP-binding protein DppD (TC 3.A.1.5.2)	dppD	YES	-1.48514	-1.92716	-0.968228	-1.23934	Peripheral inner membrane protein facing the cytoplasm	Membrane Transport
P37313	Dipeptide transport ATP-binding protein DppF (TC 3.A.1.5.2)	dppF	YES	-0.674529	-0.445575	-0.140924	-0.521596	Peripheral inner membrane protein facing the cytoplasm	Membrane Transport
P0ABT2	Iron-binding ferritin-like antioxidant protein	dps	NO	0.521982	-0.826936	0.085202	-2.12669	Nucleoid, Peripheral inner membrane protein facing the cytoplasm	Stress Response
P0AEG6	Thiol:disulfide interchange protein DsbC	dsbC	NO	-0.551896	OFF	-0.937411	-0.358343	Periplasmic	Protein Metabolism
P32695	tRNA-dihydrouridine(20/20a) synthase (EC 1.3.1.-) (EC 1.3.1.91) (U20-specific dihydrouridine synthase) (U20-specific Dus) (tRNA-dihydrouridine synthase A)	dusA	NO	0.00360602	OFF	0.363129	0.633453	Peripheral inner membrane protein facing the cytoplasm	RNA Metabolism
P06968	Deoxyuridine 5'-triphosphate nucleotidohydrolase (EC 3.6.1.23)	dut	NO	OFF	OFF	OFF	-1.04369	Cytoplasmic	Nucleosides and Nucleotides
P45568	1-deoxy-D-xylulose 5-phosphate reductoisomerase (EC 1.1.1.267)	dxr	NO	OFF	OFF	OFF	-0.741511	NaN	Fatty Acids, Lipids, and Isoprenoids
P77488	1-deoxy-D-xylulose 5-phosphate synthase (EC 2.2.1.7)	dxs	YES	-0.393143	-0.620302	-1.38042	-1.08854	Peripheral inner membrane protein facing the cytoplasm	Fatty Acids, Lipids, and Isoprenoids
P06864	Evolved beta-D-galactosidase, alpha subunit	ebgA	NO	-0.131725	-0.160142	-0.380073	-0.184805	Cytoplasmic	Carbohydrates
P0AC73	Evolved beta-D-galactosidase, beta subunit	ebgC	NO	N.A.	N.A.	ON	ON	Cytoplasmic	Carbohydrates
P23827	Ecotin	eco	YES	-2.14297	-1.63221	-2.95609	-2.12863	Periplasm (manualy curated)	Amino Acids and Derivatives
P0A955	2-dehydro-3-deoxyphosphogluconate aldolase (EC 4.1.2.14)	eda	NO	-0.187394	-0.626198	-0.729822	-0.261228	Peripheral inner membrane protein facing the cytoplasm	Carbohydrates
P0A6N4	Translation elongation factor P	efp	YES	-2.70629	-0.519499	-1.77169	-0.977071	Cytoplasmic	Protein Metabolism
P0AEH3	ElaA protein	elaA	NO	-0.151239	OFF	0.326369	1.17077	Cytoplasmic	Regulation and Cell signaling
P0AEH5	Protein ElaB	elaB	YES	-0.631686	-1.76841	-2.37834	-2.23828	Integral Inner Membrane	Uncategorized
P0ABU5	Glyoxalase ElbB (EC 4.2.1.-) (Sigma cross-reacting protein 27A) (SCRP-27A)	elbB	NO	-1.00895	-0.567342	-0.521907	-0.368769	Cytoplasmic	Carbohydrates
P27303	Multidrug export protein EmrA	emrA	NO	0.839434	0.992135	1.49492	1.11837	Integral Inner Membrane	Membrane Transport
P0C960	Membrane-bound lytic murein transglycosylase E (EC 3.2.1.-)	emtA	YES	0.265445	OFF	0.097993	-0.502642	Outer Membrane Lipoprotein	Cell Wall and Capsule
P0A6P7	GTP-binding protein EngB	engB	NO	-0.364084	-0.517762	-0.720238	-0.0860337	Peripheral inner membrane protein facing the cytoplasm	Protein Metabolism
P0A6P9	Enolase (EC 4.2.1.11)	eno	NO	-0.0751477	-0.00778099	-0.137131	-0.202105	Cytoplasmic, Peripheral inner membrane protein facing the cytoplasm, Peripheral outer membrane protein facing the extra-cellular space	Carbohydrates
P11454	Enterobactin synthetase component F, serine activating enzyme (EC 2.7.7.-)	entF	NO	OFF	-1.13483	OFF	OFF	Peripheral inner membrane protein facing the cytoplasm	Iron acquisition and metabolism
P37690	Murein hydrolase activator EnvC (Septal ring factor)	envC	NO	N.A.	ON	ON	ON	Periplasmic	Uncategorized
P0A9B6	D-erythrose-4-phosphate dehydrogenase (EC 1.2.1.72)	epd	NO	0.412156	0.581373	0.110326	0.165239	Cytoplasmic	Cofactors, Vitamins, Prosthetic Groups, Pigments
P37661	Phosphoethanolamine transferase specific for the outer Kdo residue of lipopolysaccharide	eptB	NO	OFF	OFF	OFF	OFF	Integral Inner Membrane	Cell Wall and Capsule
P0CB39	UPF0141 membrane protein YijP possibly required for phosphoethanolamine modification of lipopolysaccharide	eptC	NO	ON	ON	ON	N.A.	Integral Inner Membrane	Cell Wall and Capsule
P06616	GTP-binding protein Era	era	NO	ON	ON	ON	N.A.	Peripheral inner membrane protein facing the cytoplasm	RNA Metabolism
P0ACC3	Iron-sulfur cluster insertion protein ErpA	erpA	NO	-1.64195	-2.14433	-1.93783	-2.46926	Peripheral inner membrane protein facing the cytoplasm	Respiration
P0A9W3	Energy-dependent translational throttle protein EttA (Translational regulatory factor EttA)	ettA	NO	-0.529765	0.0502208	-0.323024	-0.0415613	Peripheral inner membrane protein facing the cytoplasm	DNA Metabolism
P0ABU7	MotA/TolQ/ExbB proton channel family protein	exbB	NO	ON	ON	ON	ON	Integral Inner Membrane	Membrane Transport
P0ACL2	Hexuronate utilization operon transcriptional repressor ExuR	exuR	YES	-0.18822	0.758345	0.212942	0.799212	Nucleoid	Carbohydrates
P0A6Q3	3-hydroxydecanoyl-[acyl-carrier-protein] dehydratase (EC 4.2.1.59) (3-hydroxyacyl-[acyl-carrier-protein] dehydratase FabA) (Beta-hydroxydecanoyl thioester dehydrase) (Trans-2-decenoyl-[acyl-carrier-protein] isomerase) (EC 5.3.3.14)	fabA	NO	-0.912507	0.478235	-0.949624	0.644248	Cytoplasmic	Fatty Acids, Lipids, and Isoprenoids
P0A953	3-oxoacyl-[acyl-carrier-protein] synthase, KASI (EC 2.3.1.41)	fabB	YES	-0.843265	-1.00724	-0.582759	-0.426534	Peripheral inner membrane protein facing the cytoplasm	Fatty Acids, Lipids, and Isoprenoids
P0AAI9	Malonyl CoA-acyl carrier protein transacylase (EC 2.3.1.39)	fabD	YES	-3.14477	-0.695514	-2.15211	-1.02199	Cytoplasmic	Fatty Acids, Lipids, and Isoprenoids
P0AAI5	3-oxoacyl-[acyl-carrier-protein] synthase, KASII (EC 2.3.1.179)	fabF	NO	0.0993411	0.963527	-0.321089	0.248304	Peripheral inner membrane protein facing the cytoplasm	Fatty Acids, Lipids, and Isoprenoids
P0AEK2	3-oxoacyl-[acyl-carrier protein] reductase (EC 1.1.1.100)	fabG	NO	-0.515618	-0.964541	-0.271701	-0.481047	Peripheral inner membrane protein facing the cytoplasm	Fatty Acids, Lipids, and Isoprenoids
P0A6R0	3-oxoacyl-[acyl-carrier-protein] synthase, KASIII (EC 2.3.1.180)	fabH	YES	0.136629	0.670243	-0.00698725	-0.245241	Cytoplasmic	Fatty Acids, Lipids, and Isoprenoids
P0AEK4	Enoyl-[acyl-carrier-protein] reductase [NADH] (EC 1.3.1.9)	fabI	YES	0.983805	1.0705	0.814955	1.13514	Peripheral inner membrane protein facing the cytoplasm	Fatty Acids, Lipids, and Isoprenoids
P0ACU5	HTH-type transcriptional repressor FabR	fabR	NO	-0.38299	-0.0920445	0.205156	0.412521	Nucleoid	RNA Metabolism
P0A6Q6	3-hydroxyacyl-[acyl-carrier-protein] dehydratase, FabZ form (EC 4.2.1.59)	fabZ	NO	0.403496	-0.217963	0.538054	-0.44065	Peripheral inner membrane protein facing the cytoplasm	Fatty Acids, Lipids, and Isoprenoids
P21151	Acetyl-CoA acetyltransferase (EC 2.3.1.9)	fadA	YES	0.0913246	-0.141887	0.386353	0.531258	Cytoplasmic	Fatty Acids, Lipids, and Isoprenoids
P21177	3-hydroxybutyryl-CoA epimerase (EC 5.1.2.3)	fadB	NO	0.0540554	-0.114444	0.286644	-0.182581	Peripheral inner membrane protein facing the cytoplasm	Fatty Acids, Lipids, and Isoprenoids
P69451	Long-chain-fatty-acid--CoA ligase (EC 6.2.1.3)	fadD	NO	0.513535	0.0902114	0.211294	0.419216	Peripheral inner membrane protein facing the cytoplasm	Cofactors, Vitamins, Prosthetic Groups, Pigments
Q47146	Acyl-coenzyme A dehydrogenase (ACDH) (EC 1.3.99.-)	fadE	YES	1.88159	1.02286	1.19335	0.30701	Integral Inner Membrane	Uncategorized
P76503	3-ketoacyl-CoA thiolase (EC 2.3.1.16)	fadI	YES	1.08135	0.761577	1.2282	1.08451	Peripheral inner membrane protein facing the cytoplasm	Fatty Acids, Lipids, and Isoprenoids
P77399	3-hydroxybutyryl-CoA epimerase (EC 5.1.2.3)	fadJ	YES	-0.427193	-0.164044	0.00243619	0.16045	Peripheral inner membrane protein facing the cytoplasm	Fatty Acids, Lipids, and Isoprenoids
P10384	Long-chain fatty acid transport protein (Outer membrane FadL protein) (Outer membrane flp protein)	fadL	NO	0.790157	0.69424	0.670466	0.479033	Outer Membrane b-barrel protein	Membrane Transport
P0A8V6	Fatty acid metabolism regulator protein	fadR	NO	0.225858	0.141002	0.359698	0.371472	Nucleoid	Fatty Acids, Lipids, and Isoprenoids
P0AB71	Fructose-bisphosphate aldolase class II (EC 4.1.2.13)	fbaA	NO	-0.117852	0.205545	-0.407614	-0.150105	Peripheral inner membrane protein facing the cytoplasm	Carbohydrates
P0A991	Fructose-bisphosphate aldolase class I (EC 4.1.2.13)	fbaB	YES	-0.578932	-1.32657	-1.13695	-0.205402	Cytoplasmic (manually curated)	Carbohydrates
P13024	formate dehydrogenase formation protein FdhE	fdhE	YES	-2.45018	-1.03101	-2.08242	-2.14803	Cytoplasmic	Respiration
P32176	Formate dehydrogenase O alpha subunit (EC 1.2.1.2)	fdoG	NO	0.60163	0.27357	0.420265	-0.125749	NaN	Respiration
P0AAJ5	Formate dehydrogenase O beta subunit (EC 1.2.1.2)	fdoH	NO	0.471073	0.148693	0.197459	-0.252238	Peripheral inner membrane protein facing the cytoplasm	Respiration
P13036	Iron(III) dicitrate transport protein FecA	fecA	YES	0.672251	1.31351	1.10225	-0.0851672	Outer membrane (manually curated)	Iron acquisition and metabolism
P05825	TonB-dependent receptor	fepA	NO	ON	ON	ON	ON	Outer Membrane b-barrel protein	Membrane Transport
P77279	YbbL ABC transporter ATP-binding protein	fetA	NO	ON	ON	ON	ON	Peripheral inner membrane protein facing the cytoplasm	Miscellaneous
P0AGD7	Signal recognition particle, subunit Ffh SRP54 (TC 3.A.5.1.1)	ffh	YES	0.127757	0.299546	-0.494737	-0.189944	Peripheral inner membrane protein facing the cytoplasm	Protein Metabolism
P06971	Ferric hydroxamate outer membrane receptor FhuA	fhuA	NO	-0.0915737	0.0694609	-0.239429	-0.65317	Outer Membrane b-barrel protein	Iron acquisition and metabolism
P30130	type 1 fimbriae anchoring protein FimD	fimD	NO	N.A.	N.A.	ON	N.A.	Outer Membrane b-barrel protein	Virulence
P75780	Catecholate siderophore receptor Fiu (Ferric iron uptake protein) (TonB-dependent receptor Fiu)	fiu	NO	-0.684657	1.07693	0.896406	0.426049	Outer Membrane b-barrel protein	Membrane Transport
P0A9L3	FKBP-type 22 kDa peptidyl-prolyl cis-trans isomerase (FKBP22) (PPIase) (EC 5.2.1.8) (Rotamase)	fklB	NO	-1.01771	-0.627237	-0.9912	-0.70919	Cytoplasmic	Protein Metabolism
P45523	FKBP-type peptidyl-prolyl cis-trans isomerase FkpA precursor (EC 5.2.1.8)	fkpA	YES	0.411611	0.358118	-0.497057	-0.724577	Periplasmic	Protein Metabolism
P0AEM0	FKBP-type peptidyl-prolyl cis-trans isomerase slpA (EC 5.2.1.8)	fkpB	NO	OFF	-0.745044	OFF	-2.60828	Cytoplasmic	Protein Metabolism
P61949	Flavodoxin 1	fldA	NO	-2.23055	-0.554825	-2.33862	-2.34341	Cytoplasmic	Cofactors, Vitamins, Prosthetic Groups, Pigments
P0ABW9	Flagellar basal-body rod protein FlgB	flgB	NO	N.A.	N.A.	ON	ON	Periplasmic	Motility and Chemotaxis
P0ABX2	Flagellar basal-body rod protein FlgC	flgC	YES	ON	ON	ON	ON	Periplasmic	Motility and Chemotaxis
P75937	Flagellar hook protein FlgE	flgE	YES	0.378376	0.904876	-0.263243	-0.853038	NaN	Motility and Chemotaxis
P75938	Flagellar basal-body rod protein FlgF	flgF	YES	0.691029	0.471447	0.756088	-0.173408	Periplasmic	Motility and Chemotaxis
P0ABX5	Flagellar basal-body rod protein FlgG	flgG	YES	0.879602	1.57925	1.30382	0.628857	Periplasmic	Motility and Chemotaxis
P0A6S0	Flagellar L-ring protein FlgH	flgH	YES	0.436812	0.0970891	-1.02824	-1.05951	Outer Membrane Lipoprotein	Motility and Chemotaxis
P0A6S3	Flagellar P-ring protein FlgI	flgI	NO	ON	ON	ON	N.A.	NaN	Motility and Chemotaxis
P33235	Flagellar hook-associated protein FlgK	flgK	NO	-0.951889	-0.390966	-0.731866	-0.365763	Peripheral outer membrane protein facing the extra-cellular space	Motility and Chemotaxis
P29744	Flagellar hook-associated protein FlgL	flgL	NO	0.0186347	0.874503	0.460009	-0.046714	Peripheral outer membrane protein facing the extra-cellular space	Motility and Chemotaxis
P0AEM4	Negative regulator of flagellin synthesis FlgM	flgM	NO	OFF	OFF	-0.637284	OFF	Cytoplasmic, Extra-cellular	Motility and Chemotaxis
P76298	Flagellar biosynthesis protein FlhA	flhA	NO	N.A.	ON	ON	N.A.	Integral Inner Membrane	Motility and Chemotaxis
P0AEM6	RNA polymerase sigma factor for flagellar operon	fliA	YES	OFF	-1.0385	-2.63302	OFF	NaN	Motility and Chemotaxis
P04949	Flagellar biosynthesis protein FliC	fliC	YES	-1.82019	-0.0809741	-1.94374	-1.88407	NaN	Motility and Chemotaxis
P24216	Flagellar hook-associated protein FliD	fliD	NO	1.49488	0.764759	1.18322	-0.3592	NaN	Motility and Chemotaxis
P25798	Flagellar M-ring protein FliF	fliF	NO	0.693582	0.770471	0.839882	0.12777	NaN	Motility and Chemotaxis
P0ABZ1	Flagellar motor switch protein FliG	fliG	YES	0.933103	0.781869	0.696396	-0.138035	NaN	Motility and Chemotaxis
P31068	Flagellar assembly protein FliH	fliH	YES	0.437215	0.805353	0.187994	-0.372804	NaN	Motility and Chemotaxis
P52612	Flagellum-specific ATP synthase FliI	fliI	NO	0.627011	0.313976	0.281429	OFF	NaN	Motility and Chemotaxis
P0ABX8	Flagellar biosynthesis protein FliL	fliL	YES	1.22804	0.992057	1.31346	0.0930912	NaN	Motility and Chemotaxis
P06974	Flagellar motor switch protein FliM	fliM	YES	0.631414	0.841871	0.396761	-0.171751	NaN	Motility and Chemotaxis
P15070	Flagellar motor switch protein FliN	fliN	NO	-0.057449	0.0643716	0.0275752	-0.419104	NaN	Motility and Chemotaxis
P22586	Flagellar biosynthesis protein FliO	fliO	NO	ON	ON	ON	N.A.	NaN	Motility and Chemotaxis
P0AC05	Flagellar biosynthesis protein FliP	fliP	NO	N.A.	ON	ON	ON	NaN	Motility and Chemotaxis
P0AEM9	Cystine ABC transporter, periplasmic cystine-binding protein FliY	fliY	YES	-3.24275	-0.435861	-3.46212	-3.88295	NaN	Sulfur Metabolism
P52627	Flagellar biosynthesis protein FliZ	fliZ	NO	N.A.	N.A.	ON	ON	NaN	Motility and Chemotaxis
P39180	Antigen 43 (AG43) (Fluffing protein) [Cleaved into: Antigen 43 alpha chain; Antigen 43 beta chain]	flu	NO	-1.01224	-0.51642	-1.10929	-1.01871	NaN	Membrane Transport
P23882	Methionyl-tRNA formyltransferase (EC 2.1.2.9)	fmt	YES	-0.693854	-0.796404	-0.921738	0.0115338	Cytoplasmic	Protein Metabolism
P0AC16	Dihydroneopterin aldolase (EC 4.1.2.25)	folB	YES	N.A.	ON	ON	ON	Cytoplasmic	Cofactors, Vitamins, Prosthetic Groups, Pigments
P08192	Folylpolyglutamate synthase (EC 6.3.2.17)	folC	NO	OFF	OFF	-0.557692	OFF	Cytoplasmic	Virulence, Disease and Defense
P24186	Methylenetetrahydrofolate dehydrogenase (NADP+) (EC 1.5.1.5)	folD	NO	-1.11648	-0.465538	-1.01921	-0.184257	Cytoplasmic	Carbohydrates
P0A6T5	GTP cyclohydrolase I (EC 3.5.4.16) type 1	folE	YES	-0.356632	0.00937193	0.0850027	0.569602	Cytoplasmic	RNA Metabolism
P0AC13	Dihydropteroate synthase (EC 2.5.1.15)	folP	NO	OFF	-0.419972	-0.271987	0.306188	Cytoplasmic	Cofactors, Vitamins, Prosthetic Groups, Pigments
P0AC19	Dihydroneopterin triphosphate epimerase	folX	YES	-0.593676	-0.0337455	-0.711278	-0.976128	Cytoplasmic	Cofactors, Vitamins, Prosthetic Groups, Pigments
P28861	Ferredoxin--NADP(+) reductase (EC 1.18.1.2)	fpr	NO	OFF	OFF	OFF	0.415473	Cytoplasmic	Sulfur Metabolism
P00363	Succinate dehydrogenase flavoprotein subunit (EC 1.3.99.1)	frdA	YES	-1.20559	-1.46486	-1.34582	-0.296512	Peripheral inner membrane protein facing the cytoplasm	Respiration
P0AC47	Succinate dehydrogenase iron-sulfur protein (EC 1.3.99.1)	frdB	NO	ON	N.A.	ON	ON	NaN	Respiration
P0A8Q0	Fumarate reductase subunit C	frdC	NO	OFF	OFF	0.954432	0.922266	Integral Inner Membrane	Respiration
P0AEN1	NAD(P)H-flavin reductase (EC 1.5.1.29) (EC 1.16.1.3)	fre	NO	0.304638	-0.719317	0.101769	OFF	Cytoplasmic	Cofactors, Vitamins, Prosthetic Groups, Pigments
P25437	S-(hydroxymethyl)glutathione dehydrogenase (EC 1.1.1.284)	frmA	NO	-0.769402	-0.325615	-0.0750717	-0.127609	Peripheral inner membrane protein facing the cytoplasm	Stress Response
P0A805	Ribosome recycling factor	frr	NO	OFF	-0.724295	-2.06794	-2.28047	Peripheral inner membrane protein facing the cytoplasm	Protein Metabolism
P20966	PTS system, fructose-specific IIC component	fruA	NO	N.A.	N.A.	ON	N.A.	Integral Inner Membrane	Carbohydrates
P69811	PTS system, fructose-specific IIA component	fruB	NO	0.237694	0.376183	-0.346312	0.199959	NaN	Carbohydrates
P0AEW9	1-phosphofructokinase (EC 2.7.1.56)	fruK	NO	ON	ON	ON	ON	NaN	Carbohydrates
P32669	Transaldolase (EC 2.2.1.2)	fsaB	NO	N.A.	ON	ON	ON	Cytoplasmic	Carbohydrates
P0A998	Bacterial non-heme ferritin (EC 1.16.3.2) (Ferritin-1)	ftnA	NO	0.834257	-0.231154	0.734617	0.245628	Cytoplasmic	Stress Response
P0ABH0	Cell division protein FtsA	ftsA	NO	N.A.	ON	ON	N.A.	Peripheral inner membrane protein facing the cytoplasm	Cell Division and Cell Cycle
P0A9R7	Cell division ATP-binding protein FtsE	ftsE	NO	0.226324	-0.257356	-0.117147	-0.178052	Peripheral inner membrane protein facing the cytoplasm	Uncategorized
P0AAI3	ATP-dependent zinc metalloprotease FtsH (EC 3.4.24.-) (Cell division protease FtsH)	ftsH	YES	1.02308	1.14517	1.0991	0.862172	Cytoplasmic (manually curated)	Protein Metabolism
P29131	Cell division protein FtsN	ftsN	NO	-0.220423	0.146217	0.11393	0.381191	Integral Inner Membrane	Cell Division and Cell Cycle
P26648	Cell division protein FtsP	ftsP	YES	-0.81094	-0.733305	-0.63347	0.0456524	NaN	Stress Response
P0AC30	Cell division protein FtsX	ftsX	NO	0.326475	-0.334014	0.28674	-0.546647	Integral Inner Membrane	Cell Division and Cell Cycle
P10121	Signal recognition particle receptor protein FtsY (=alpha subunit) (TC 3.A.5.1.1)	ftsY	YES	-0.358361	-0.107324	-0.559157	-0.699427	Peripheral inner membrane protein facing the cytoplasm	Protein Metabolism
P0A9A6	Cell division protein FtsZ (EC 3.4.24.-)	ftsZ	YES	0.185236	-0.498731	-0.797259	-0.946492	Peripheral inner membrane protein facing the cytoplasm	Cell Division and Cell Cycle
P69922	L-fucose isomerase (EC 5.3.1.25)	fucI	NO	0.2639	-0.30211	0.0065772	0.0892463	Cytoplasmic	Carbohydrates
P0A9S1	Lactaldehyde reductase (EC 1.1.1.77)	fucO	YES	-0.918834	-1.76424	-0.952799	-0.0609162	Cytoplasmic	Carbohydrates
P0ACK8	L-fucose operon activator	fucR	NO	-1.50265	-0.330033	-0.268584	-0.309008	Nucleoid	Carbohydrates
P0AEN8	L-fucose mutarotase	fucU	YES	-0.775527	-1.23496	-0.459795	-0.138595	Cytoplasmic	Carbohydrates
P05042	Fumarate hydratase class II (EC 4.2.1.2)	fumC	YES	-0.892604	-1.19265	-0.28654	0.544812	Cytoplasmic (manually curated)	Carbohydrates
P0A9A9	Ferric uptake regulation protein FUR	fur	YES	-0.735355	-0.703249	-1.38286	-1.92463	Nucleoid	Stress Response
P0A6M8	Translation elongation factor G	fusA	NO	-0.253277	0.227388	-0.186491	-0.220141	Peripheral inner membrane protein facing the cytoplasm	Virulence
P37147	UPF0716 protein FxsA (Suppressor of F exclusion of phage T7)	fxsA	YES	-0.514762	0.0217497	0.111572	-0.486923	NaN	Uncategorized
P25526	Succinate-semialdehyde dehydrogenase [NADP(+)] GabD (SSDH) (EC 1.2.1.79)	gabD	YES	-0.822969	-1.2493	-1.05355	-0.0960724	Cytoplasmic (manually curated)	Carbohydrates
P22256	Gamma-aminobutyrate:alpha-ketoglutarate aminotransferase (EC 2.6.1.19)	gabT	YES	-0.924754	-1.46733	-1.14878	-0.195361	Peripheral inner membrane protein facing the cytoplasm	Amino Acids and Derivatives
P0AAB6	UTP--glucose-1-phosphate uridylyltransferase (EC 2.7.7.9)	galF	YES	0.353997	0.832678	-0.00820895	-0.591319	Cytoplasmic	Cell Wall and Capsule
P0A6T3	Galactokinase (EC 2.7.1.6)	galK	YES	ON	ON	ON	N.A.	Cytoplasmic (manually curated)	Carbohydrates
P0A9C3	Aldose 1-epimerase (EC 5.1.3.3)	galM	NO	ON	ON	ON	ON	Cytoplasmic	Carbohydrates
P03024	Galactose operon repressor, GalR-LacI family of transcriptional regulators	galR	NO	ON	N.A.	N.A.	N.A.	Cytoplasmic	Carbohydrates
P0AEP3	UTP--glucose-1-phosphate uridylyltransferase (EC 2.7.7.9)	galU	NO	0.27006	0.709061	0.344105	0.0949602	Cytoplasmic	Cell Wall and Capsule
P0A9B2	NAD-dependent glyceraldehyde-3-phosphate dehydrogenase (EC 1.2.1.12)	gapA	YES	0.709449	0.368082	0.635427	1.20968	Cytoplasmic (manually curated)	Stress Response
P39829	D-galactarate dehydratase (EC 4.2.1.42)	garD	NO	N.A.	ON	ON	ON	NaN	Carbohydrates
P23524	Glycerate-2-kinase (EC 2.7.1.165)	garK	NO	N.A.	ON	ON	N.A.	Cytoplasmic	Carbohydrates
P23522	2-dehydro-3-deoxyglucarate aldolase (EC 4.1.2.20)	garL	NO	1.745	2.18853	2.09944	1.7382	Cytoplasmic	Carbohydrates
P0ABQ2	2-hydroxy-3-oxopropionate reductase (EC 1.1.1.60)	garR	YES	1.15401	1.39781	0.588691	1.04964	Cytoplasmic	Carbohydrates
P69828	PTS system, galactitol-specific IIA component (EC 2.7.1.69)	gatA	NO	1.67095	-0.116915	1.42078	OFF	NaN	Carbohydrates
P69831	PTS system, galactitol-specific IIC component (EC 2.7.1.69)	gatC	YES	ON	ON	ON	ON	Integral Inner Membrane (manually curated)	Carbohydrates
P0A9S3	Galactitol-1-phosphate 5-dehydrogenase (EC 1.1.1.251)	gatD	NO	-0.38677	-0.562985	-0.403587	-0.315371	NaN	Carbohydrates
P36930	Galactitol utilization operon repressor	gatR	NO	0.268744	0.254108	0.0952731	0.647042	NaN	Uncategorized
P15877	Glucose dehydrogenase, PQQ-dependent (EC 1.1.5.2)	gcd	YES	-0.340972	1.45543	1.25503	0.840124	Integral Inner Membrane	Respiration
P0A6T9	Glycine cleavage system H protein	gcvH	NO	OFF	-2.87679	-3.57511	-2.72279	Cytoplasmic	Amino Acids and Derivatives
P33195	Glycine dehydrogenase [decarboxylating] (glycine cleavage system P protein) (EC 1.4.4.2)	gcvP	YES	-0.463875	-0.0189558	0.341312	0.139871	Peripheral inner membrane protein facing the cytoplasm	Amino Acids and Derivatives
P27248	Aminomethyltransferase (glycine cleavage system T protein) (EC 2.1.2.10)	gcvT	NO	-1.33053	-0.677764	-1.03255	-0.116013	NaN	Amino Acids and Derivatives
P00370	NADP-specific glutamate dehydrogenase (EC 1.4.1.4)	gdhA	YES	0.266623	0.348244	0.0624107	-0.0213467	Cytoplasmic	Amino Acids and Derivatives
P75913	Glyoxylate/hydroxypyruvate reductase A (EC 1.1.1.79) (EC 1.1.1.81) (2-ketoacid reductase)	ghrA	YES	0.568346	0.299005	0.0905543	0.574864	NaN	Carbohydrates
P37666	2-ketoaldonate reductase, broad specificity (EC 1.1.1.215) (EC 1.1.1.-)	ghrB	YES	0.754288	0.460954	0.537047	0.825978	Cytoplasmic	Carbohydrates
P37330	Malate synthase G (EC 2.3.3.9)	glcB	YES	-1.27078	-0.945348	-1.56317	-0.182022	Cytoplasmic (manually curated)	Carbohydrates
P0ACL5	Glycolate utilization operon transcriptional activator GlcC	glcC	NO	-0.977726	-0.20305	0.160534	0.854171	NaN	Carbohydrates
P0AEP9	Glycolate dehydrogenase (EC 1.1.99.14), subunit GlcD	glcD	YES	-0.620342	-0.914419	-0.537152	0.261679	NaN	Carbohydrates
P52073	Glycolate dehydrogenase (EC 1.1.99.14), FAD-binding subunit GlcE	glcE	YES	-1.10111	-1.22257	-0.709403	-0.148878	NaN	Carbohydrates
P0AEQ1	Hypothetical protein GlcG in glycolate utilization operon	glcG	NO	-1.13767	-1.36042	-0.923345	-0.854146	NaN	Carbohydrates
P0A9S5	Glycerol dehydrogenase (EC 1.1.1.6)	gldA	YES	0.598337	0.512131	0.542497	0.984948	Cytoplasmic	Respiration
P37747	UDP-galactopyranose mutase (EC 5.4.99.9)	glf	YES	0.439824	0.738039	0.406992	0.230816	Cytoplasmic	Cell Wall and Capsule
P0A6U8	Glycogen synthase, ADP-glucose transglucosylase (EC 2.4.1.21)	glgA	YES	-0.410067	-0.718462	-0.792593	0.0221949	Peripheral inner membrane protein facing the cytoplasm	Carbohydrates
P0A6V1	Glucose-1-phosphate adenylyltransferase (EC 2.7.7.27)	glgC	NO	-0.542915	-0.781694	-0.541469	-0.0413002	Cytoplasmic	Carbohydrates
P0AC86	Glycogen phosphorylase (EC 2.4.1.1)	glgP	YES	-1.19609	-1.37968	-0.923492	-0.592087	Cytoplasmic	Carbohydrates
P0A6V8	Glucokinase (EC 2.7.1.2)	glk	NO	-0.178909	-0.260559	-0.640095	-0.203258	Cytoplasmic	Carbohydrates
P31120	Phosphoglucosamine mutase (EC 5.4.2.10)	glmM	YES	0.448325	0.598805	0.376503	0.246717	Cytoplasmic	Cell Wall and Capsule
P17169	Glucosamine--fructose-6-phosphate aminotransferase [isomerizing] (EC 2.6.1.16)	glmS	NO	0.161306	0.843529	0.260376	0.172407	NaN	Cell Wall and Capsule
P0ACC7	Glucosamine-1-phosphate N-acetyltransferase (EC 2.3.1.157)	glmU	NO	-0.340622	0.288998	0.0247596	0.0263571	Peripheral inner membrane protein facing the cytoplasm	Cell Wall and Capsule
P0A9C5	Glutamine synthetase type I (EC 6.3.1.2)	glnA	YES	1.62701	1.50802	1.25559	0.71975	Cytoplasmic	Nitrogen Metabolism
P0A9Z1	Nitrogen regulatory protein P-II	glnB	NO	-0.451551	-0.406725	-0.6854	-0.602799	Cytoplasmic	Nitrogen Metabolism
P27249	[Protein-PII] uridylyltransferase (EC 2.7.7.59)	glnD	NO	-0.563885	-0.152022	-0.111842	0.722019	Cytoplasmic	Nitrogen Metabolism
P30870	Glutamate-ammonia-ligase adenylyltransferase (EC 2.7.7.42)	glnE	YES	0.268422	-1.35273	-0.7047	-0.192056	Cytoplasmic	Nitrogen Metabolism
P0AFB8	Nitrogen regulation protein NR(I)	glnG	NO	OFF	0.0883858	-0.209382	-0.0348055	Nucleoid	Regulation and Cell signaling
P0AEQ3	Glutamine-binding periplasmic protein (GlnBP)	glnH	YES	-3.02875	-1.5898	-3.40431	-3.48423	Periplasmic	Amino Acids and Derivatives
P0AEQ6	Glutamine transport system permease protein GlnP	glnP	NO	ON	ON	ON	ON	Integral Inner Membrane	Uncategorized
P10346	Glutamine transport ATP-binding protein GlnQ	glnQ	NO	0.0842902	-0.514982	0.17765	-0.202555	Peripheral inner membrane protein facing the cytoplasm	Membrane Transport
P00962	Glutaminyl-tRNA synthetase (EC 6.1.1.18)	glnS	YES	-0.0610315	0.542625	-0.540025	0.399612	Cytoplasmic	Protein Metabolism
P0AC84	Hydroxyacylglutathione hydrolase (EC 3.1.2.6)	gloB	NO	0.105523	0.188989	0.455015	OFF	Cytoplasmic	Stress Response
P75849	Hydroxyacylglutathione hydrolase GloC (EC 3.1.2.6) (Accessory type II glyoxalase) (Glyoxalase II 2) (GlxII-2)	gloC	YES	OFF	-0.117424	-2.55792	-1.8987	Cytoplasmic	Stress Response
P13035	Aerobic glycerol-3-phosphate dehydrogenase (EC 1.1.5.3)	glpD	NO	ON	ON	ON	N.A.	Peripheral inner membrane protein facing the cytoplasm	Respiration
P0A6F3	Glycerol kinase (EC 2.7.1.30)	glpK	NO	0.499537	0.441409	0.50176	0.289817	Peripheral inner membrane protein facing the cytoplasm	Fatty Acids, Lipids, and Isoprenoids
P0ACL0	Glycerol-3-phosphate regulon repressor	glpR	NO	-0.517123	-0.431854	-0.605877	-0.966401	Nucleoid	Uncategorized
P0ABH7	Citrate synthase (si) (EC 2.3.3.1)	gltA	YES	0.894727	0.762362	0.873895	0.405746	Peripheral inner membrane protein facing the cytoplasm	Carbohydrates
P09831	Glutamate synthase [NADPH] large chain (EC 1.4.1.13)	gltB	YES	-0.315392	0.019877	-0.831803	0.049722	NaN	Nitrogen Metabolism
P09832	Glutamate synthase [NADPH] small chain (EC 1.4.1.13)	gltD	YES	-0.318321	-0.323233	-1.01492	0.541106	Cytoplasmic	Nitrogen Metabolism
P37902	Glutamate/aspartate import solute-binding protein	gltI	YES	-3.1258	-2.0705	-3.83588	-2.0996	Periplasmic	Membrane Transport
P0AAG3	Glutamate/aspartate import ATP-binding protein GltL (EC 3.6.3.21)	gltL	YES	-0.498042	0.341197	0.620749	0.2538	Peripheral inner membrane protein facing the cytoplasm	Membrane Transport
P04805	Glutamyl-tRNA synthetase (EC 6.1.1.17)	gltX	YES	-0.759884	0.0540836	-0.24423	0.0654093	Cytoplasmic	Protein Metabolism
P77161	2-hydroxy-3-oxopropionate reductase (EC 1.1.1.60)	glxR	NO	N.A.	ON	N.A.	N.A.	Cytoplasmic	Nitrogen Metabolism
P0A825	Serine hydroxymethyltransferase (EC 2.1.2.1)	glyA	NO	-0.380112	0.209691	-0.110016	0.279204	Peripheral inner membrane protein facing the cytoplasm	Cofactors, Vitamins, Prosthetic Groups, Pigments
P00960	Glycine--tRNA ligase alpha subunit (EC 6.1.1.14) (Glycyl-tRNA synthetase alpha subunit) (GlyRS)	glyQ	YES	0.559193	0.648504	0.906647	0.182823	NaN	Amino Acids and Derivatives
P00961	Glycine--tRNA ligase beta subunit (EC 6.1.1.14) (Glycyl-tRNA synthetase beta subunit) (GlyRS)	glyS	NO	-0.425068	0.266957	-0.0799585	-0.444042	Peripheral inner membrane protein facing the cytoplasm	Amino Acids and Derivatives
P63224	Phosphoheptose isomerase 1 (EC 5.3.1.-)	gmhA	NO	-0.885023	-1.24506	-0.203662	-1.3408	Cytoplasmic	Cell Wall and Capsule
P60546	Guanylate kinase (EC 2.7.4.8)	gmk	NO	OFF	-0.446734	-0.203013	-0.647925	Cytoplasmic	Nucleosides and Nucleotides
P0ACP5	Gluconate utilization system Gnt-I transcriptional repressor	gntR	YES	0.347948	-0.00259443	-0.297695	0.790435	Cytoplasmic	Carbohydrates
P06715	Glutathione reductase (EC 1.8.1.7)	gor	NO	-0.721794	-0.389166	-0.337534	-0.135109	Cytoplasmic	Stress Response
P0A7A2	Phosphoglycerate mutase (EC 5.4.2.1)	gpmB	NO	-1.17728	-0.585358	-0.948733	-0.583795	NaN	Carbohydrates
Q46851	L-glyceraldehyde 3-phosphate reductase (GAP reductase) (EC 1.1.1.-)	gpr	YES	-0.048969	-0.597247	-0.717285	-0.0920479	Cytoplasmic	Regulation and Cell signaling
P0A6S7	Glycerol-3-phosphate dehydrogenase [NAD(P)+] (EC 1.1.1.94)	gpsA	NO	-0.334965	0.119409	0.0219149	0.204835	Cytoplasmic	Fatty Acids, Lipids, and Isoprenoids
P0A9M5	Xanthine-guanine phosphoribosyltransferase (EC 2.4.2.22)	gpt	NO	-1.11532	OFF	-0.273642	-0.927288	Peripheral inner membrane protein facing the cytoplasm	Nucleosides and Nucleotides
P0A6W5	Transcription elongation factor GreA	greA	NO	-0.239671	0.106335	-0.354364	-0.880906	Cytoplasmic	RNA Metabolism
P0A6F5	Heat shock protein 60 family chaperone GroEL	groL	NO	0.737876	0.104793	0.584737	0.951667	Peripheral inner membrane protein facing the cytoplasm	Protein Metabolism
P0A6F9	Heat shock protein 60 family co-chaperone GroES	groS	NO	-0.883577	-1.39948	-0.895489	-1.55165	NaN	Protein Metabolism
P0AC59	Glutaredoxin 2	grxB	NO	OFF	OFF	OFF	OFF	Cytoplasmic	Stress Response
P0AC69	Probable monothiol glutaredoxin GrlA	grxD	NO	-0.150289	-1.63099	-0.605529	OFF	Peripheral inner membrane protein facing the cytoplasm	Stress Response
P0A6W9	Glutamate--cysteine ligase (EC 6.3.2.2)	gshA	NO	OFF	-0.846317	-1.97326	-1.05447	Cytoplasmic	Stress Response
P04425	Glutathione synthetase (EC 6.3.2.3)	gshB	NO	0.192885	0.489351	0.355262	0.111809	Cytoplasmic	Stress Response
P75796	Glutathione import ATP-binding protein GsiA (EC 3.6.3.-)	gsiA	NO	N.A.	ON	ON	ON	Peripheral inner membrane protein facing the cytoplasm	Uncategorized
P75797	Glutathione-binding protein GsiB	gsiB	YES	OFF	-1.37493	-2.3804	-0.612516	Periplasmic	Membrane Transport
P0AEW6	Inosine-guanosine kinase (EC 2.7.1.73)	gsk	NO	N.A.	ON	N.A.	N.A.	Cytoplasmic	Nucleosides and Nucleotides
P0AES0	Glutathionylspermidine amidohydrolase (EC 3.5.1.78)	gss	NO	N.A.	ON	N.A.	N.A.	Cytoplasmic	Stress Response
P0A9D2	Glutathione S-transferase (EC 2.5.1.18)	gstA	NO	-2.23121	-1.43544	-1.92731	-1.59888	Cytoplasmic	Stress Response
P0ACA7	Uncharacterized glutathione S-transferase-like protein	gstB	NO	-0.723024	-2.07586	-0.95826	-0.551724	Cytoplasmic	Stress Response
P04079	GMP synthase [glutamine-hydrolyzing] (EC 6.3.5.2) (GMP synthetase) (GMPS) (Glutamine amidotransferase)	guaA	YES	-0.121242	0.0714618	-0.373389	-0.463522	Peripheral inner membrane protein facing the cytoplasm	Amino Acids and Derivatives
P0ADG7	Inosine-5'-monophosphate dehydrogenase (EC 1.1.1.205)	guaB	YES	0.497401	0.877387	0.136454	0.386741	Peripheral inner membrane protein facing the cytoplasm	Nucleosides and Nucleotides
P60560	GMP reductase (EC 1.7.1.7)	guaC	NO	0.041587	0.318233	0.661463	0.300905	Cytoplasmic	Nucleosides and Nucleotides
P76641	Guanine deaminase (EC 3.5.4.3)	guaD	NO	OFF	OFF	-1.16245	-0.876657	Cytoplasmic	Nucleosides and Nucleotides
P0AES2	Glucarate dehydratase (EC 4.2.1.40)	gudD	NO	-0.0108486	0.469062	0.25737	-0.110837	Cytoplasmic	Carbohydrates
P17115	D-arabinose 5-phosphate isomerase (EC 5.3.1.13)	gutQ	NO	0.15445	-0.0568857	-0.368184	-0.00476423	Cytoplasmic	Carbohydrates
P0AES4	DNA gyrase subunit A (EC 5.99.1.3)	gyrA	NO	0.433937	-0.00209225	0.556353	0.376375	Peripheral inner membrane protein facing the cytoplasm	Virulence, Disease and Defense
P0AES6	DNA gyrase subunit B (EC 5.99.1.3)	gyrB	YES	0.0204353	0.398623	0.238086	-0.411438	Peripheral inner membrane protein facing the cytoplasm	Virulence, Disease and Defense
P31658	Protein deglycase 1 (EC 3.1.2.-) (EC 3.5.1.124) (Glyoxalase III) (EC 4.2.1.130) (Holding molecular chaperone) (Hsp31)	hchA	NO	-0.656205	0.0103284	-0.290188	0.757855	NaN	Uncategorized
P0A8R9	HTH-type transcriptional regulator HdfR (H-NS-dependent flhDC regulator)	hdfR	NO	-0.284215	-0.0415502	OFF	0.143556	Nucleoid	Uncategorized
P0AET8	7-alpha-hydroxysteroid dehydrogenase (7-alpha-HSDH) (EC 1.1.1.159)	hdhA	YES	-1.35309	-1.94106	-1.37969	0.203431	Cytoplasmic	Respiration
P15038	DNA helicase IV	helD	NO	OFF	0.268773	0.486212	1.23656	Cytoplasmic	DNA Metabolism
P0ACB2	Porphobilinogen synthase (EC 4.2.1.24)	hemB	NO	0.698836	0.412398	0.439735	0.174885	Cytoplasmic	Regulation and Cell signaling
P06983	Porphobilinogen deaminase (PBG) (EC 2.5.1.61) (Hydroxymethylbilane synthase) (HMBS) (Pre-uroporphyrinogen synthase)	hemC	NO	OFF	-0.966438	-1.99999	-0.644312	Cytoplasmic	Regulation and Cell signaling
P09126	Uroporphyrinogen-III synthase (UROS) (EC 4.2.1.75) (Hydroxymethylbilane hydrolyase [cyclizing]) (Uroporphyrinogen-III cosynthase)	hemD	NO	-0.497565	-0.814805	-0.543329	-0.470219	Cytoplasmic	Uncategorized
P29680	Uroporphyrinogen decarboxylase (UPD) (URO-D) (EC 4.1.1.37)	hemE	NO	0.543291	0.226234	0.435259	1.13303	Cytoplasmic	Regulation and Cell signaling
P0ACB4	Protoporphyrinogen IX dehydrogenase [menaquinone] (EC 1.3.5.3)	hemG	NO	N.A.	ON	ON	ON	Peripheral inner membrane protein facing the cytoplasm	Respiration
P23871	Ferrochelatase (EC 4.99.1.1) (Heme synthase) (Protoheme ferro-lyase)	hemH	NO	N.A.	ON	N.A.	N.A.	Peripheral inner membrane protein facing the cytoplasm	Iron acquisition and metabolism
P09127	Putative uroporphyrinogen-III C-methyltransferase (Urogen-III methylase) (EC 2.1.1.107) (ORF X)	hemX	NO	-0.306378	-0.241185	-0.21958	-0.446352	NaN	Cofactors, Vitamins, Prosthetic Groups, Pigments
P0ACB7	Protein HemY	hemY	YES	1.21205	1.6664	1.69979	1.38178	Integral Inner Membrane	Regulation and Cell signaling
P46118	HTH-type transcriptional regulator HexR (Hex regulon repressor)	hexR	NO	0.102604	-0.444039	-0.494643	-0.394003	Nucleoid	Uncategorized
P0ABC3	HflC protein	hflC	NO	0.673885	0.872964	0.686256	0.434819	Integral Inner Membrane	Stress Response
P25746	High frequency lysogenization protein HflD	hflD	NO	-0.0837004	0.599934	0.7848	0.593868	Peripheral inner membrane protein facing the cytoplasm	Stress Response
P0ABC7	HflK protein	hflK	YES	0.728424	0.686844	0.702282	0.319568	Integral Inner Membrane	Stress Response
P25519	GTP-binding protein HflX	hflX	NO	-0.473043	-0.400181	-0.435312	0.00546432	Peripheral inner membrane protein facing the cytoplasm	Stress Response
P0A6X3	RNA-binding protein Hfq	hfq	YES	1.3008	-0.202206	0.286383	-0.958252	Cytoplasmic (manually curated)	Stress Response
hGH-His	Human growth hormone	hGH	YES	ON	ON	ON	ON	NaN	-
P0ACE7	Purine nucleoside phosphoramidase (EC 3.9.1.-) (Histidine triad nucleotide binding protein HinT) (HIT protein)	hinT	NO	OFF	OFF	OFF	OFF	Peripheral inner membrane protein facing the cytoplasm	Amino Acids and Derivatives
P06987	Imidazoleglycerol-phosphate dehydratase (EC 4.2.1.19)	hisB	NO	-0.227086	0.0733782	-0.352967	-0.740985	Peripheral inner membrane protein facing the cytoplasm	Amino Acids and Derivatives
P06986	Histidinol-phosphate aminotransferase (EC 2.6.1.9)	hisC	NO	-0.179012	-0.23896	-0.0884219	0.312033	Cytoplasmic	Amino Acids and Derivatives
P06988	Histidinol dehydrogenase (EC 1.1.1.23)	hisD	NO	0.412911	-0.614353	-0.416622	-0.180598	Cytoplasmic	Amino Acids and Derivatives
P60757	ATP phosphoribosyltransferase (EC 2.4.2.17)	hisG	NO	-0.289839	-0.622784	-0.828558	-0.0456609	Peripheral inner membrane protein facing the cytoplasm	Amino Acids and Derivatives
P06989	Phosphoribosyl-ATP pyrophosphatase (EC 3.6.1.31)	hisI	NO	OFF	0.527471	-0.366136	0.530184	Cytoplasmic	Amino Acids and Derivatives
P0AEU0	Histidine ABC transporter, histidine-binding periplasmic protein precursor HisJ (TC 3.A.1.3.1)	hisJ	NO	OFF	-0.591882	OFF	OFF	Periplasmic	Amino Acids and Derivatives
P07109	Histidine ABC transporter, ATP-binding protein HisP (TC 3.A.1.3.1)	hisP	NO	N.A.	N.A.	ON	N.A.	Peripheral inner membrane protein facing the cytoplasm	Amino Acids and Derivatives
P60906	Histidyl-tRNA synthetase (EC 6.1.1.21)	hisS	NO	-0.0985658	0.244422	-0.0991552	0.0286689	Peripheral inner membrane protein facing the cytoplasm	Sulfur Metabolism
P67910	ADP-L-glycero-D-manno-heptose-6-epimerase (EC 5.1.3.20)	hldD	YES	0.804942	0.763518	0.397709	0.672446	Peripheral inner membrane protein facing the cytoplasm	Cell Wall and Capsule
P76658	ADP-heptose synthase (EC 2.7.-.-)	hldE	NO	0.038836	-0.188199	-0.278301	-0.186864	Cytoplasmic	Cell Wall and Capsule
P24232	Flavohemoprotein (Hemoglobin-like protein) (Flavohemoglobin) (Nitric oxide dioxygenase) (EC 1.14.12.17)	hmp	YES	-2.21918	-2.77916	OFF	-1.40188	Cytoplasmic	Stress Response
P0ACF8	DNA-binding protein H-NS (Heat-stable nucleoid-structuring protein) (Histone-like protein HLP-II) (Protein B1) (Protein H1)	hns	NO	-0.218907	-1.9316	-0.607944	-3.34888	Nucleoid, Peripheral inner membrane protein facing the cytoplasm	RNA Metabolism
P0A9M2	Hypoxanthine-guanine phosphoribosyltransferase (EC 2.4.2.8)	hpt	NO	0.982288	0.0873621	1.72383	0.331375	Cytoplasmic	Nucleosides and Nucleotides
P43329	ATP-dependent RNA helicase HrpA (EC 3.6.4.13)	hrpA	YES	-0.583706	-0.059944	-1.02496	0.305628	Peripheral inner membrane protein facing the cytoplasm	RNA Metabolism
P0A6Z1	Chaperone protein HscA	hscA	NO	-0.132423	-0.579166	-0.378327	-0.220415	Cytoplasmic	Protein Metabolism
P08957	Type I restriction-modification system, DNA-methyltransferase subunit M (EC 2.1.1.72)	hsdM	YES	0.316831	0.203357	0.086312	-0.344805	NaN	DNA Metabolism
P08956	Type I restriction-modification system, restriction subunit R (EC 3.1.21.3)	hsdR	YES	-1.77803	-0.775904	-1.22415	-0.167385	NaN	DNA Metabolism
P05719	Type I restriction-modification system, specificity subunit S (EC 3.1.21.3)	hsdS	NO	N.A.	ON	N.A.	N.A.	NaN	DNA Metabolism
P0A6Y5	33 kDa chaperonin (Heat shock protein 33) (HSP33)	hslO	YES	-0.396233	0.240405	0.263491	0.24773	Peripheral inner membrane protein facing the cytoplasm	Protein Metabolism
P0A6H5	ATP-dependent hsl protease ATP-binding subunit HslU	hslU	YES	-0.234062	-0.373299	0.292858	0.274475	Peripheral inner membrane protein facing the cytoplasm	Protein Metabolism
P0A7B8	ATP-dependent protease HslV (EC 3.4.25.-)	hslV	YES	0.186366	0.116165	0.978771	1.55923	Cytoplasmic	Protein Metabolism
P0A6Z3	Chaperone protein HtpG	htpG	YES	0.495781	0.820502	0.686304	1.51103	Cytoplasmic (manually curated)	Protein Metabolism
P23894	Protease HtpX (EC 3.4.24.-) (Heat shock protein HtpX)	htpX	NO	OFF	OFF	-0.668965	-0.619605	Integral Inner Membrane	Protein Metabolism
P0ACF0	DNA-binding protein HU-alpha	hupA	NO	0.643406	-1.91075	-0.0554074	-3.38701	Nucleoid, Peripheral inner membrane protein facing the cytoplasm	DNA Metabolism
P0ACF4	DNA-binding protein HU-beta	hupB	NO	0.488077	-3.68883	-0.317574	-0.717153	Nucleoid, Peripheral inner membrane protein facing the cytoplasm	DNA Metabolism
P0ACE0	Uptake hydrogenase large subunit (EC 1.12.99.6)	hybC	YES	-0.390101	-0.745362	-0.955245	-0.717195	Peripheral inner membrane protein facing the periplasm	Respiration
P77329	Hydrogenase-4 component G	hyfG	NO	OFF	-0.681029	OFF	OFF	Peripheral inner membrane protein facing the cytoplasm	Respiration
P39377	Asp-X dipeptidase	iadA	YES	0.763364	0.411718	0.415274	0.0165166	NaN	Protein Metabolism
P0C054	16 kDa heat shock protein A	ibpA	NO	0.00439462	0.0253273	0.144639	-0.0365814	Cytoplasmic	Stress Response
P08200	Isocitrate dehydrogenase [NADP] (EC 1.1.1.42)	icd	NO	0.610341	0.366987	0.446737	-0.0345554	Peripheral inner membrane protein facing the cytoplasm	Carbohydrates
P16528	Transcriptional repressor IclR (Acetate operon repressor)	iclR	YES	-1.56292	-0.668838	-0.730023	-0.327855	Nucleoid	Uncategorized
P0A6X7	Integration host factor alpha subunit	ihfA	YES	-0.251138	-2.04299	-1.44661	-1.36599	NaN	DNA Metabolism
P0A6Y1	Integration host factor beta subunit	ihfB	YES	-0.772269	0.14	0.186183	0.330396	NaN	DNA Metabolism
P00956	Isoleucine--tRNA ligase (EC 6.1.1.5) (Isoleucyl-tRNA synthetase) (IleRS)	ileS	NO	-0.509668	-0.547548	-0.402276	-0.0269907	Cytoplasmic	RNA Metabolism
P08142	Acetolactate synthase large subunit (EC 2.2.1.6)	ilvB	NO	0.186859	0.321274	0.0576086	-0.267696	Cytoplasmic	Amino Acids and Derivatives
P05793	Ketol-acid reductoisomerase (EC 1.1.1.86)	ilvC	NO	ON	ON	ON	ON	Peripheral inner membrane protein facing the cytoplasm	Cofactors, Vitamins, Prosthetic Groups, Pigments
P05791	Dihydroxy-acid dehydratase (EC 4.2.1.9)	ilvD	YES	-0.810954	-0.721719	-0.823421	-0.238588	NaN	Amino Acids and Derivatives
P0AB80	Branched-chain amino acid aminotransferase (EC 2.6.1.42)	ilvE	NO	-0.414116	-0.0528133	-0.485537	-0.148148	Cytoplasmic	Amino Acids and Derivatives
P00893	Acetolactate synthase large subunit (EC 2.2.1.6)	ilvI	NO	N.A.	ON	ON	ON	Cytoplasmic	Amino Acids and Derivatives
P0ADF8	Acetolactate synthase small subunit (EC 2.2.1.6)	ilvN	NO	OFF	OFF	OFF	OFF	NaN	Amino Acids and Derivatives
P0A705	Translation initiation factor 2	infB	NO	-0.241283	0.401962	0.337371	0.150613	Peripheral inner membrane protein facing the cytoplasm	Protein Metabolism
P0A707	Translation initiation factor 3	infC	NO	-0.230083	0.128257	0.24619	0.391276	NaN	Virulence
P0AAC8	Iron-binding protein IscA (Iron-sulfur cluster assembly protein)	iscA	YES	OFF	OFF	-1.0371	-1.05658	Cytoplasmic	Sulfur Metabolism
P0AGK8	Iron-sulfur cluster regulator IscR	iscR	NO	ON	ON	ON	ON	Nucleoid	Sulfur Metabolism
P0A6B7	Cysteine desulfurase (EC 2.8.1.7), IscS subfamily	iscS	YES	-1.18235	-0.917717	-1.10638	-0.709367	Peripheral inner membrane protein facing the cytoplasm	Sulfur Metabolism
P0ACD4	Iron-sulfur cluster assembly scaffold protein IscU	iscU	NO	-0.764285	-0.67277	-0.423625	-0.533771	Peripheral inner membrane protein facing the cytoplasm	Iron acquisition and metabolism
P22939	Dimethylallyltransferase (EC 2.5.1.1)	ispA	NO	OFF	-0.286411	0.118441	-0.0392099	Cytoplasmic	Fatty Acids, Lipids, and Isoprenoids
P0AD57	Octaprenyl diphosphate synthase (EC 2.5.1.90)	ispB	NO	0.108766	-0.0240338	-0.25005	0.418229	Cytoplasmic	Fatty Acids, Lipids, and Isoprenoids
P62620	1-hydroxy-2-methyl-2-(E)-butenyl 4-diphosphate synthase (EC 1.17.7.1)	ispG	NO	0.359141	-0.0114621	-0.537405	-0.712205	Peripheral inner membrane protein facing the cytoplasm	Fatty Acids, Lipids, and Isoprenoids
P62623	4-hydroxy-3-methylbut-2-enyl diphosphate reductase (EC 1.17.1.2)	ispH	NO	N.A.	ON	ON	ON	Cytoplasmic	Fatty Acids, Lipids, and Isoprenoids
P75981	Putative protein JayE (Putative protein JayE from lambdoid prophage e14 region)	jayE	NO	OFF	OFF	OFF	OFF	NaN	Uncategorized
P21179	Catalase (EC 1.11.1.6)	katE	YES	-1.50075	-1.9832	-1.28644	0.330895	Cytoplasmic	Stress Response
P13029	Peroxidase (EC 1.11.1.7)	katG	YES	-0.293608	-0.755533	-0.38188	-0.349052	Cytoplasmic	Stress Response
P0AB77	2-amino-3-ketobutyrate coenzyme A ligase (EC 2.3.1.29)	kbl	YES	-0.38515	-0.0921974	-0.0611667	0.236567	Peripheral inner membrane protein facing the cytoplasm	Amino Acids and Derivatives
P37647	2-dehydro-3-deoxygluconate kinase (EC 2.7.1.45)	kdgK	YES	-1.6888	-1.06649	-1.24096	-0.900679	Cytoplasmic	Carbohydrates
P76268	Transcriptional regulator KdgR, KDG operon repressor	kdgR	YES	-0.704107	-0.383404	-1.10427	-0.0695964	Nucleoid	Carbohydrates
P0A715	2-Keto-3-deoxy-D-manno-octulosonate-8-phosphate synthase (EC 2.5.1.55)	kdsA	NO	0.620968	0.541841	-0.104576	0.547823	Cytoplasmic	Cell Wall and Capsule
P04951	3-deoxy-manno-octulosonate cytidylyltransferase (EC 2.7.7.38)	kdsB	NO	-0.979284	-0.706509	-1.30284	-0.748526	Cytoplasmic	Cell Wall and Capsule
P45395	Arabinose 5-phosphate isomerase (EC 5.3.1.13)	kdsD	NO	-0.00433846	0.325315	-0.33832	0.110121	Cytoplasmic	Cell Wall and Capsule
Q46938	4-deoxy-L-threo-5-hexosulose-uronate ketol-isomerase (EC 5.3.1.17)	kduI	NO	0.450722	0.612444	0.510847	-0.0730299	Cytoplasmic	Carbohydrates
P0AEX3	Alpha-ketoglutarate permease	kgtP	NO	-1.15142	-0.561814	-0.405591	-0.55372	NaN	Membrane Transport
P38393	Killing protein KilR (FtsZ inhibitor protein KilR)	kilR	YES	1.08813	1.71633	0.715001	0.787463	NaN	Uncategorized
P07464	Galactoside O-acetyltransferase (EC 2.3.1.18)	lacA	NO	N.A.	ON	N.A.	N.A.	Cytoplasmic	Carbohydrates
P03023	Transcriptional repressor of the lac operon	lacI	YES	-0.436735	OFF	OFF	OFF	Cytoplasmic (manually curated)	Carbohydrates
P00722	Beta-galactosidase (EC 3.2.1.23)	lacZ	YES	0.149922	8.22479	0.460791	0.00493943	Cytoplasmic	Carbohydrates
P02943	Maltoporin (maltose/maltodextrin high-affinity receptor, phage lambda receptor protein)	lamB	YES	1.17326	1.34975	1.04508	0.186363	Outer Membrane b-barrel protein	Carbohydrates
P0ACV4	Lipopolysaccharide assembly protein A	lapA	NO	ON	ON	ON	ON	Integral Inner Membrane	Uncategorized
P0AB58	Lipopolysaccharide assembly protein B (Lipopolysaccharide regulatory protein)	lapB	NO	OFF	-1.46268	-1.0469	-0.434102	Integral Inner Membrane	Uncategorized
P76008	Muramoyltetrapeptide carboxypeptidase (EC 3.4.17.13)	ldcA	NO	OFF	OFF	OFF	OFF	Cytoplasmic	Cell Wall and Capsule
P52643	D-lactate dehydrogenase (EC 1.1.1.28)	ldhA	YES	0.0404919	0.496572	0.11574	0.927465	Cytoplasmic	Carbohydrates
P60785	Translation elongation factor LepA	lepA	YES	-0.233438	1.03924	0.407003	0.723795	Peripheral inner membrane protein facing the cytoplasm	Stress Response
P00803	Signal peptidase I (EC 3.4.21.89)	lepB	YES	2.16978	2.61203	2.94944	1.94957	Integral Inner Membrane	Protein Metabolism
P07813	Leucine--tRNA ligase (EC 6.1.1.4) (Leucyl-tRNA synthetase) (LeuRS)	leuS	YES	-0.871561	0.18931	0.165548	0.586312	Cytoplasmic	Protein Metabolism
P0A7C2	SOS-response repressor and protease LexA (EC 3.4.21.88)	lexA	NO	-1.07213	-0.244494	-0.453586	0.390088	Nucleoid	DNA Metabolism
P15042	DNA ligase (EC 6.5.1.2)	ligA	YES	-1.0773	-0.379472	-0.847009	-0.584933	Cytoplasmic	DNA Metabolism
P60716	Lipoate synthase	lipA	NO	0.106084	0.0130406	0.450174	-0.281136	Cytoplasmic	Cofactors, Vitamins, Prosthetic Groups, Pigments
P33232	L-lactate dehydrogenase (EC 1.1.2.3)	lldD	YES	1.6347	1.21237	0.486579	-0.902303	Peripheral inner membrane protein facing the cytoplasm	Carbohydrates
P25894	Metalloprotease LoiP (EC 3.4.24.-)	loiP	YES	-0.300812	-0.451437	-0.606649	0.126866	Outer Membrane Lipoprotein	Regulation and Cell signaling
P61320	Outer-membrane lipoprotein LolB	lolB	NO	1.04757	0.118972	0.871081	1.01846	Outer Membrane Lipoprotein	Membrane Transport
P0ADC3	Lipoprotein releasing system transmembrane protein LolC	lolC	NO	ON	ON	ON	ON	NaN	Cell Wall and Capsule
P75957	Lipoprotein releasing system ATP-binding protein LolD	lolD	YES	0.650564	0.144364	0.83255	0.174226	Peripheral inner membrane protein facing the cytoplasm	Cell Wall and Capsule
P75958	Lipoprotein releasing system transmembrane protein LolE	lolE	NO	ON	ON	ON	ON	NaN	Cell Wall and Capsule
P0A9M0	ATP-dependent protease La (EC 3.4.21.53) Type I	lon	YES	-0.358492	0.00796435	0.0507104	0.30084	Nucleoid	Protein Metabolism
P0A9P0	Dihydrolipoamide dehydrogenase (EC 1.8.1.4)	lpdA	YES	1.26213	1.08067	0.934183	0.239602	Peripheral inner membrane protein facing the cytoplasm	Carbohydrates
P32099	Lipoate-protein ligase A	lplA	YES	OFF	OFF	-1.80092	-1.6202	Periplasm (manualy curated)	Cofactors, Vitamins, Prosthetic Groups, Pigments
P45464	Penicillin-binding protein activator LpoA (PBP activator LpoA) (Lipoprotein activator of PBP from the outer membrane A)	lpoA	YES	-0.732561	-0.347499	-0.671792	-0.422516	NaN	Cell Wall and Capsule
P0AB38	Penicillin-binding protein activator LpoB (PBP activator LpoB) (Lipoprotein activator of PBP from the outer membrane B)	lpoB	YES	-0.342985	-0.95825	-1.42404	-0.692524	Outer Membrane Lipoprotein	Cell Wall and Capsule
P69776	Major outer membrane lipoprotein Lpp (Braun lipoprotein) (Murein-lipoprotein)	lpp	NO	1.50922	-2.00922	0.901392	-0.403151	Outer Membrane Lipoprotein, Peripheral outer membrane protein facing the extra-cellular space	Cell Wall and Capsule
P0A9V1	Lipopolysaccharide ABC transporter, ATP-binding protein LptB	lptB	YES	1.57113	0.920529	1.13834	0.653805	Peripheral inner membrane protein facing the cytoplasm	Cell Wall and Capsule
P0ADV9	Uncharacterized protein YrbK clustered with lipopolysaccharide transporters	lptC	NO	N.A.	ON	ON	ON	Integral Inner Membrane	Cell Wall and Capsule
P31554	Outer membrane protein Imp, required for envelope biogenesis	lptD	NO	-0.329499	0.223196	0.130327	-0.0678919	Outer Membrane b-barrel protein	Cell Wall and Capsule
P0ADC1	LPS-assembly lipoprotein RlpB precursor (Rare lipoprotein B)	lptE	NO	0.421405	0.287607	0.79287	1.10402	Outer Membrane Lipoprotein	Cell Wall and Capsule
P0AF98	Lipopolysaccharide export system permease protein LptF	lptF	NO	N.A.	ON	ON	N.A.	Integral Inner Membrane	Membrane Transport
P0ADC6	Lipopolysaccharide export system permease protein LptG	lptG	NO	OFF	OFF	OFF	OFF	Integral Inner Membrane	Uncategorized
P0A722	Acyl-[acyl-carrier-protein]--UDP-N-acetylglucosamine O-acyltransferase (EC 2.3.1.129)	lpxA	NO	-0.0640236	0.538352	0.24195	0.537802	Cytoplasmic	Cell Wall and Capsule
P10441	Lipid-A-disaccharide synthase (EC 2.4.1.182)	lpxB	NO	0.190682	0.0713904	0.440654	-0.193774	Peripheral inner membrane protein facing the cytoplasm	Cell Wall and Capsule
P0A725	UDP-3-O-[3-hydroxymyristoyl] N-acetylglucosamine deacetylase (EC 3.5.1.108)	lpxC	NO	N.A.	ON	ON	ON	Cytoplasmic	Cell Wall and Capsule
P21645	UDP-3-O-[3-hydroxymyristoyl] glucosamine N-acyltransferase (EC 2.3.1.191)	lpxD	YES	-0.00698599	0.600331	-0.361156	0.200553	Cytoplasmic	Cell Wall and Capsule
P27300	Tetraacyldisaccharide 4'-kinase (EC 2.7.1.130)	lpxK	NO	OFF	0.114207	0.298711	OFF	NaN	Cell Wall and Capsule
P24205	Lipid A biosynthesis (KDO) 2-(lauroyl)-lipid IVA acyltransferase (EC 2.3.1.-)	lpxM	NO	N.A.	ON	ON	N.A.	Integral Inner Membrane	Cell Wall and Capsule
P0ACJ0	Leucine-responsive regulatory protein, regulator for leucine (or lrp) regulon and high-affinity branched-chain amino acid transport system	lrp	NO	0.105919	0.180017	0.38666	-1.33995	Nucleoid, Peripheral inner membrane protein facing the cytoplasm	Amino Acids and Derivatives
P76142	Autoinducer 2 (AI-2) ABC transport system, periplasmic AI-2 binding protein LsrB	lsrB	NO	-0.370869	-0.939219	-1.12452	-1.482	NaN	Regulation and Cell signaling
P0AFS1	Autoinducer 2 (AI-2) ABC transport system, membrane channel protein LsrD	lsrD	NO	0.72478	0.0885958	0.560351	0.747847	NaN	Regulation and Cell signaling
P77432	Autoinducer 2 (AI-2) kinase LsrK (EC 2.7.1.-)	lsrK	NO	OFF	OFF	OFF	OFF	NaN	Regulation and Cell signaling
P75823	Low-specificity L-threonine aldolase (EC 4.1.2.48)	ltaE	YES	0.0183879	-0.0454491	0.0456402	0.759985	Cytoplasmic	Amino Acids and Derivatives
P45578	S-ribosylhomocysteine lyase (EC 4.4.1.21)	luxS	NO	-2.56071	-1.31663	-1.5899	-1.39715	NaN	Regulation and Cell signaling
P08660	Aspartokinase (EC 2.7.2.4)	lysC	YES	1.91025	-0.55468	-0.225342	OFF	Cytoplasmic	Amino Acids and Derivatives
P0A8N3	Lysine--tRNA ligase (EC 6.1.1.6) (Lysyl-tRNA synthetase) (LysRS)	lysS	YES	0.029866	0.804709	-0.0232748	0.218931	Cytoplasmic	RNA Metabolism
P77791	Maltose O-acetyltransferase (EC 2.3.1.79)	maa	NO	0.0138382	0.721311	0.410606	1.26589	Cytoplasmic	Carbohydrates
P26616	NAD-dependent malic enzyme (EC 1.1.1.38)	maeA	NO	-0.0591499	0.138644	-0.230959	-0.151976	Cytoplasmic	Carbohydrates
P76558	NADP-dependent malic enzyme (EC 1.1.1.40)	maeB	NO	-0.187079	-0.323017	0.0912719	-0.297347	Peripheral inner membrane protein facing the cytoplasm	Carbohydrates
P23917	Fructokinase (EC 2.7.1.4) (D-fructose kinase) (Manno(fructo)kinase)	mak	NO	OFF	OFF	OFF	-0.312427	Cytoplasmic	Uncategorized
P0AEX9	Maltose/maltodextrin ABC transporter, substrate binding periplasmic protein MalE	malE	YES	-2.40773	-0.364101	-2.60066	-2.12449	Periplasmic	Motility and Chemotaxis
P02916	Maltose/maltodextrin ABC transporter, permease protein MalF	malF	NO	N.A.	ON	ON	N.A.	NaN	Carbohydrates
P68187	Maltose/maltodextrin transport ATP-binding protein MalK (EC 3.6.3.19)	malK	YES	0.960928	0.743114	0.629832	-0.493826	Peripheral inner membrane protein facing the cytoplasm	Carbohydrates
P03841	Maltose operon periplasmic protein MalM	malM	YES	-0.870575	0.452602	-1.60484	-1.18477	Periplasmic	Carbohydrates
P00490	Maltodextrin phosphorylase (EC 2.4.1.1)	malP	NO	-0.387004	0.264705	0.127907	0.0174199	Integral Inner Membrane	Carbohydrates
P15977	4-alpha-glucanotransferase (amylomaltase) (EC 2.4.1.25)	malQ	YES	-0.474883	1.61117	0.333778	0.0814565	Cytoplasmic (manually curated)	Carbohydrates
P06993	Transcriptional activator of maltose regulon, MalT	malT	YES	-0.430626	-0.0414393	0.934373	-0.21478	Nucleoid, Peripheral inner membrane protein facing the cytoplasm	Carbohydrates
P23256	Maltose regulon modulator	malY	NO	ON	N.A.	ON	ON	Cytoplasmic	Carbohydrates
P00946	Mannose-6-phosphate isomerase (EC 5.3.1.8)	manA	YES	OFF	-1.57264	-4.0268	-2.45332	Cytoplasmic	Carbohydrates
P69797	PTS system, mannose-specific IIB component (EC 2.7.1.69)	manX	YES	0.889985	0.786343	0.394464	0.59769	NaN	Cell Wall and Capsule
P69805	PTS system, mannose-specific IID component	manZ	NO	0.452129	1.01385	1.31526	0.917339	Integral Inner Membrane	Cell Wall and Capsule
P0AE18	Methionine aminopeptidase (EC 3.4.11.18)	map	YES	-1.60641	-0.5115	-1.52059	-0.772364	Peripheral inner membrane protein facing the cytoplasm	Protein Metabolism
P0A8N0	Macrodomain Ter protein	matP	NO	0.329753	-0.558313	-0.346352	-1.15101	Cytoplasmic	Cell Division and Cell Cycle
P0AEY3	Nucleoside triphosphate pyrophosphohydrolase MazG (EC 3.6.1.8)	mazG	NO	N.A.	N.A.	ON	ON	Cytoplasmic	Nucleosides and Nucleotides
P61889	Malate dehydrogenase (EC 1.1.1.37)	mdh	NO	-0.412181	-0.662272	-0.513355	-0.057615	Peripheral inner membrane protein facing the cytoplasm	Carbohydrates
P39401	Phosphoglycerol transferase I (EC 2.7.8.20)	mdoB	NO	N.A.	ON	N.A.	N.A.	NaN	Stress Response
P40120	Glucans biosynthesis protein D precursor	mdoD	YES	-1.22705	-1.037	-1.20265	-0.247502	Periplasmic (manually curated)	Stress Response
P33136	Glucans biosynthesis protein G precursor	mdoG	YES	-0.0505945	0.0526505	-0.476799	0.123715	Periplasmic	Stress Response
P06720	Alpha-galactosidase (EC 3.2.1.22)	melA	NO	-0.66385	OFF	-0.422735	-0.76263	Cytoplasmic	Carbohydrates
P00935	Cystathionine gamma-synthase (EC 2.5.1.48)	metB	NO	-0.404627	-0.373417	OFF	OFF	Cytoplasmic	Sulfur Metabolism
P06721	Cystathionine beta-lyase (EC 4.4.1.8)	metC	NO	-0.144655	-0.0517186	-0.484584	-0.0356861	Cytoplasmic	Sulfur Metabolism
P25665	5-methyltetrahydropteroyltriglutamate--homocysteine methyltransferase (EC 2.1.1.14)	metE	YES	0.0398238	0.805694	0.592873	0.130504	Cytoplasmic	Amino Acids and Derivatives
P00959	Methionine--tRNA ligase (EC 6.1.1.10) (Methionyl-tRNA synthetase) (MetRS)	metG	YES	-0.155635	0.617707	-0.0242824	-0.0614382	Peripheral inner membrane protein facing the cytoplasm	RNA Metabolism
P13009	5-methyltetrahydrofolate--homocysteine methyltransferase (EC 2.1.1.13)	metH	NO	-0.664599	-0.926331	-0.855417	-0.221878	Peripheral inner membrane protein facing the cytoplasm	Amino Acids and Derivatives
P0A817	S-adenosylmethionine synthetase (EC 2.5.1.6)	metK	YES	0.939063	1.2804	0.972808	0.398529	Peripheral inner membrane protein facing the cytoplasm	Amino Acids and Derivatives
P00562	Homoserine dehydrogenase (EC 1.1.1.3)	metL	YES	0.725658	-0.81376	-0.660268	-1.16141	Peripheral inner membrane protein facing the cytoplasm	Amino Acids and Derivatives
P30750	Methionine ABC transporter ATP-binding protein	metN	YES	ON	ON	ON	ON	Peripheral inner membrane protein facing the cytoplasm	Amino Acids and Derivatives
P28635	Methionine ABC transporter substrate-binding protein	metQ	YES	1.22647	1.45714	1.37143	1.04084	Inner Membrane Lipoprotein	Amino Acids and Derivatives
P30958	Transcription-repair coupling factor	mfd	YES	-0.871853	-1.2276	-0.643722	0.0825933	Cytoplasmic	RNA Metabolism
P0AAG8	Galactose/methyl galactoside ABC transport system, ATP-binding protein MglA (EC 3.6.3.17)	mglA	NO	-0.199626	-0.312	-0.639143	-0.641046	Peripheral inner membrane protein facing the cytoplasm	Carbohydrates
P0AEE5	Galactose/methyl galactoside ABC transport system, D-galactose-binding periplasmic protein MglB (TC 3.A.1.2.3)	mglB	YES	-4.03123	-0.798767	-3.89112	-4.07631	Periplasmic (manually curated)	Carbohydrates
P77569	Mhp operon transcriptional activator	mhpR	NO	ON	N.A.	ON	ON	NaN	Secondary Metabolism
P16384	tRNA dimethylallyltransferase (EC 2.5.1.75)	miaA	NO	OFF	OFF	OFF	OFF	Cytoplasmic	RNA Metabolism
P0AEI1	tRNA-i(6)A37 methylthiotransferase	miaB	NO	-0.6158	-0.183842	-0.378351	-0.59894	Cytoplasmic	RNA Metabolism
P18196	Septum site-determining protein MinC	minC	NO	N.A.	N.A.	N.A.	ON	Cytoplasmic	Cell Division and Cell Cycle
P0AEZ3	Septum site-determining protein MinD	minD	NO	0.560169	0.585857	0.640738	0.272138	Peripheral inner membrane protein facing the cytoplasm	Cell Division and Cell Cycle
P0A734	Cell division topological specificity factor MinE	minE	NO	-1.07708	-1.62701	-0.889413	-2.33395	Peripheral inner membrane protein facing the cytoplasm	Cell Division and Cell Cycle
P0A908	MltA-interacting protein MipA	mipA	NO	0.546847	0.415918	0.096969	0.0823375	Outer Membrane b-barrel protein	Carbohydrates
P76506	Probable phospholipid-binding lipoprotein MlaA	mlaA	NO	0.434023	0.659646	0.629116	0.650047	Outer Membrane Lipoprotein	Uncategorized
P0ADV7	Uncharacterized ABC transporter, auxiliary component YrbC	mlaC	YES	-0.830738	-0.929153	-1.63323	-0.123822	Periplasmic (manually curated)	Cell Wall and Capsule
P64604	Uncharacterized ABC transporter, periplasmic component YrbD	mlaD	NO	0.446546	0.626132	1.0385	0.820652	Periplasmic	Cell Wall and Capsule
P63386	Uncharacterized ABC transporter, ATP-binding protein YrbF	mlaF	YES	2.29496	2.14316	2.07633	1.89396	Peripheral inner membrane protein facing the cytoplasm	Cell Wall and Capsule
P50456	Mlc, transcriptional repressor of MalT (the transcriptional activator of maltose regulon) and manXYZ operon	mlc	YES	-0.910996	-0.949225	-1.84415	-1.39233	Nucleoid, Peripheral inner membrane protein facing the cytoplasm	Carbohydrates
P0A935	Membrane-bound lytic murein transglycosylase A precursor (EC 3.2.1.-)	mltA	NO	N.A.	ON	N.A.	N.A.	NaN	Sulfur Metabolism
Q47690	Homocysteine S-methyltransferase (EC 2.1.1.10)	mmuM	YES	OFF	-1.99514	OFF	OFF	NaN	Amino Acids and Derivatives
P13669	Mannosyl-D-glycerate utilization repressor MngR	mngR	NO	N.A.	ON	N.A.	ON	NaN	Carbohydrates
P25522	GTPase and tRNA-U34 5-formylation enzyme TrmE	mnmE	YES	0.0329792	-0.342813	-0.132891	OFF	Peripheral inner membrane protein facing the cytoplasm	Protein Metabolism
P0A6U3	tRNA uridine 5-carboxymethylaminomethyl modification enzyme MnmG (Glucose-inhibited division protein A)	mnmG	YES	ON	ON	ON	ON	Cytoplasmic(manually curated)	RNA Metabolism
P0A9F1	Transcriptional regulator MntR (Manganese transport regulator)	mntR	NO	OFF	OFF	-0.333648	0.315812	Nucleoid	RNA Metabolism
P0AEZ9	Molybdenum cofactor biosynthesis protein MoaB	moaB	NO	0.614494	0.494325	-0.0257175	1.13063	Peripheral inner membrane protein facing the cytoplasm	Cofactors, Vitamins, Prosthetic Groups, Pigments
P0A738	Molybdenum cofactor biosynthesis protein MoaC	moaC	YES	-1.3155	0.451826	-0.0672708	-0.489166	Cytoplasmic	Cofactors, Vitamins, Prosthetic Groups, Pigments
P30748	Molybdenum cofactor biosynthesis protein MoaD	moaD	YES	ON	ON	ON	N.A.	NaN	Cofactors, Vitamins, Prosthetic Groups, Pigments
P37329	Molybdenum ABC transporter, periplasmic molybdenum-binding protein ModA (TC 3.A.1.8.1)	modA	NO	OFF	-0.316047	OFF	OFF	NaN	Cofactors, Vitamins, Prosthetic Groups, Pigments
P09833	Molybdenum transport ATP-binding protein ModC (TC 3.A.1.8.1)	modC	NO	0.357358	0.74946	0.549423	0.416749	NaN	Cofactors, Vitamins, Prosthetic Groups, Pigments
P0A9G8	DNA-binding domain of ModE	modE	YES	-0.182307	1.01382	0.604519	0.725403	NaN	Cofactors, Vitamins, Prosthetic Groups, Pigments
P31060	Putative molybdenum transport ATP-binding protein ModF (Photorepair protein PhrA)	modF	NO	N.A.	N.A.	ON	N.A.	NaN	Uncategorized
P12281	Molybdopterin biosynthesis protein MoeA	moeA	YES	0.234672	0.14692	-0.244861	0.158545	Cytoplasmic	Cofactors, Vitamins, Prosthetic Groups, Pigments
P12282	Molybdopterin biosynthesis protein MoeB	moeB	NO	0.375308	0.550145	0.718854	0.526278	Cytoplasmic	Cofactors, Vitamins, Prosthetic Groups, Pigments
P0AF03	Molybdopterin adenylyltransferase (MPT adenylyltransferase) (EC 2.7.7.75)	mog	NO	-0.113224	-0.197838	-0.0972163	0.0442694	Cytoplasmic	Protein Metabolism
P09348	Flagellar motor rotation protein MotA	motA	NO	0.846351	1.43634	1.64825	0.371987	Integral Inner Membrane	Motility and Chemotaxis
P0AF06	Flagellar motor rotation protein MotB	motB	YES	1.64362	1.49586	1.73558	0.796436	Integral Inner Membrane	Motility and Chemotaxis
P77348	Periplasmic Murein Peptide-Binding Protein MppA	mppA	YES	-0.63908	-0.435531	-0.939515	0.128879	Periplasmic	Cell Wall and Capsule
P0ACR9	Transcriptional repressor MprA (Protein EmrR)	mprA	NO	OFF	OFF	-0.144119	OFF	NaN	RNA Metabolism
P22186	Cell division protein MraZ	mraZ	NO	0.230158	-0.0998861	-0.414869	0.545898	NaN	Cell Division and Cell Cycle
P02918	Multimodular transpeptidase-transglycosylase (EC 2.4.1.129) (EC 3.4.-.-)	mrcA	YES	-0.157662	1.99474	1.68283	-0.977455	Integral Inner Membrane	Cell Wall and Capsule
P02919	Multimodular transpeptidase-transglycosylase (EC 2.4.1.129) (EC 3.4.-.-)	mrcB	NO	-0.380394	-0.103254	0.0256779	-0.354343	Integral Inner Membrane	Cell Wall and Capsule
P0A9X4	Rod shape-determining protein MreB	mreB	YES	1.1418	1.10265	0.961729	0.249311	Peripheral inner membrane protein facing the cytoplasm	Cell Division and Cell Cycle
P16926	Rod shape-determining protein MreC	mreC	NO	ON	ON	ON	ON	NaN	Cell Division and Cell Cycle
P0AF08	Iron-sulfur cluster carrier protein	mrp	NO	-0.212343	-0.329735	-0.419243	-0.0643813	Cytoplasmic	Regulation and Cell signaling
P24202	Mrr restriction system protein (EcoKMrr)	mrr	NO	OFF	-0.612031	-0.927724	-0.544232	NaN	Uncategorized
P60752	Lipid A export ATP-binding/permease protein MsbA	msbA	YES	1.17016	1.08963	1.7114	1.3433	Integral Inner Membrane	Cell Wall and Capsule
P77338	Potassium efflux system KefA protein	mscK	NO	ON	ON	ON	ON	Integral Inner Membrane	Potassium metabolism
P39285	Potassium efflux system KefA protein	mscM	NO	N.A.	ON	ON	ON	Integral Inner Membrane	Potassium metabolism
P0C0S1	Small-conductance mechanosensitive channel	mscS	NO	1.04868	1.40496	0.857855	0.420392	Integral Inner Membrane	Membrane Transport
P0A746	Peptide methionine sulfoxide reductase MsrB (EC 1.8.4.12)	msrB	NO	OFF	OFF	-0.785537	OFF	Cytoplasmic	Protein Metabolism
P76270	Free methionine-R-sulfoxide reductase (fRMsr) (EC 1.8.4.14)	msrC	NO	OFF	-0.74322	-1.24194	OFF	NaN	Stress Response
P76346	Protein MtfA (Mlc titration factor A)	mtfA	YES	-1.82357	-1.7569	-1.99055	-0.896941	Cytoplasmic(manually curated)	RNA Metabolism
P00550	PTS system, mannitol-specific IIA component	mtlA	YES	0.478747	1.61772	1.5635	0.778898	Integral Inner Membrane	Carbohydrates
P09424	Mannitol-1-phosphate 5-dehydrogenase (EC 1.1.1.17)	mtlD	NO	OFF	0.0543305	-0.584508	OFF	Cytoplasmic	Carbohydrates
P0AF12	5'-methylthioadenosine nucleosidase (EC 3.2.2.16)	mtnN	YES	-1.43263	0.00593694	-1.79574	-0.866221	Cytoplasmic	Amino Acids and Derivatives
P0A9H1	G:T/U mismatch-specific uracil/thymine DNA-glycosylase	mug	NO	OFF	OFF	-0.199223	0.859824	NaN	DNA Metabolism
P22523	Chromosome partition protein MukB	mukB	NO	-0.193475	-0.118244	-0.108607	0.306459	Nucleoid, Peripheral inner membrane protein facing the cytoplasm	Cell Division and Cell Cycle
P22524	Chromosome partition protein MukE	mukE	YES	1.01398	0.632563	0.53954	0.100401	Nucleoid, Peripheral inner membrane protein facing the cytoplasm	Cell Division and Cell Cycle
P60293	Chromosome partition protein MukF	mukF	YES	0.385777	0.432454	0.0498927	-0.545123	Nucleoid, Peripheral inner membrane protein facing the cytoplasm	Cell Division and Cell Cycle
P0A749	UDP-N-acetylglucosamine 1-carboxyvinyltransferase (EC 2.5.1.7)	murA	YES	0.574931	0.358565	0.733603	0.095735	NaN	Cell Wall and Capsule
P08373	UDP-N-acetylenolpyruvoylglucosamine reductase (EC 1.1.1.158)	murB	NO	N.A.	ON	N.A.	N.A.	Cytoplasmic	Cell Wall and Capsule
P17952	UDP-N-acetylmuramate--alanine ligase (EC 6.3.2.8)	murC	YES	-0.715793	0.00804272	-0.297971	-0.162628	Peripheral inner membrane protein facing the cytoplasm	Cell Wall and Capsule
P17443	UDP-N-acetylglucosamine--N-acetylmuramyl-(pentapeptide) pyrophosphoryl-undecaprenol N-acetylglucosamine transferase (EC 2.4.1.227)	murG	NO	0.62471	0.404895	0.408169	-0.0202301	Peripheral inner membrane protein facing the cytoplasm	Cell Wall and Capsule
P22634	Glutamate racemase (EC 5.1.1.3)	murI	NO	N.A.	N.A.	ON	N.A.	Cytoplasmic	Cell Wall and Capsule
P23367	DNA mismatch repair protein MutL	mutL	NO	OFF	OFF	OFF	-1.51672	Nucleoid	DNA Metabolism
P23909	DNA mismatch repair protein MutS	mutS	YES	-0.511282	-0.261844	-0.946304	-0.403773	Nucleoid	DNA Metabolism
P0A6L4	N-acetylneuraminate lyase (EC 4.1.3.3)	N.A.A	YES	-0.175336	1.38189	0.270729	0.491719	Cytoplasmic	Cell Wall and Capsule
P69856	N-acetylneuraminic acid outer membrane channel protein N.A.C	N.A.C	NO	ON	ON	ON	N.A.	NaN	Cell Wall and Capsule
P0A761	N-acetylmannosamine-6-phosphate 2-epimerase (EC 5.1.3.9)	N.A.E	NO	0.0944909	-0.465212	0.42028	-0.601483	Cytoplasmic	Cell Wall and Capsule
P45425	N-acetylmannosamine kinase (EC 2.7.1.60)	N.A.K	NO	-0.31216	0.838618	0.200749	0.0145664	Cytoplasmic	Cell Wall and Capsule
P39371	Sialic acid-induced transmembrane protein YjhT(N.A.M), possible mutarotase	N.A.M	NO	N.A.	ON	ON	ON	NaN	Cell Wall and Capsule
P0A8W0	Transcriptional regulator N.A.R	N.A.R	NO	-0.295673	0.260147	-0.407009	0.151548	Nucleoid	Cell Wall and Capsule
P30011	Quinolinate phosphoribosyltransferase [decarboxylating] (EC 2.4.2.19)	nadC	NO	OFF	-1.71393	-2.38709	-2.14518	Cytoplasmic	Virulence
P18843	NAD synthetase (EC 6.3.1.5)	nadE	NO	-2.20267	-0.987865	-1.73703	-0.757541	Peripheral inner membrane protein facing the cytoplasm	Cofactors, Vitamins, Prosthetic Groups, Pigments
P27278	NadR transcriptional regulator	nadR	YES	-0.470955	-0.660717	-0.135365	-0.38754	Nucleoid, Peripheral inner membrane protein facing the cytoplasm	Cofactors, Vitamins, Prosthetic Groups, Pigments
P0AF18	N-acetylglucosamine-6-phosphate deacetylase (EC 3.5.1.25)	nagA	YES	-0.948614	-0.642722	-1.14059	-1.18661	Cytoplasmic	Carbohydrates
P0A759	Glucosamine-6-phosphate deaminase (EC 3.5.99.6)	nagB	YES	0.453607	0.999438	0.59256	0.873859	Peripheral inner membrane protein facing the cytoplasm	Cell Wall and Capsule
P0AF20	N-acetylglucosamine-6P-responsive transcriptional repressor NagC, ROK family	nagC	YES	-1.62542	-0.989402	-1.2851	-0.481251	Nucleoid	Carbohydrates
P0AF24	Phosphatase NagD predicted to act in N-acetylglucosamine utilization subsystem	nagD	NO	0.502701	-0.241852	0.363942	-0.140746	Cytoplasmic	Carbohydrates
P09323	PTS system, N-acetylglucosamine-specific IIC component	nagE	NO	0.406242	0.210893	0.419083	0.665031	Integral Inner Membrane	Carbohydrates
P33937	Periplasmic nitrate reductase precursor (EC 1.7.99.4)	napA	NO	N.A.	ON	ON	N.A.	Periplasmic	Nitrogen Metabolism
P0AF28	Nitrate/nitrite response regulator protein	narL	YES	-2.82456	-2.02838	-2.79638	-2.20459	Nucleoid	Nitrogen Metabolism
P31802	Nitrate/nitrite response regulator protein	narP	NO	0.301621	0.0927689	-0.135004	-1.55675	Nucleoid	Nitrogen Metabolism
P19319	Respiratory nitrate reductase alpha chain (EC 1.7.99.4)	narZ	NO	OFF	OFF	OFF	-1.432	Peripheral inner membrane protein facing the cytoplasm	Nitrogen Metabolism
P00393	NADH dehydrogenase (EC 1.6.99.3)	ndh	YES	1.39679	1.75566	1.75317	0.655355	Peripheral inner membrane protein facing the cytoplasm	Respiration
P0A763	Nucleoside diphosphate kinase (EC 2.7.4.6)	ndk	NO	-1.18696	-2.04498	-0.949908	-0.879487	NaN	Nucleosides and Nucleotides
P31600	Bacteriophage adsorption protein A (Bacteriophage N4 adsorption protein A)	nfrA	NO	OFF	-0.166139	0.343347	0.812513	NaN	Uncategorized
P17117	Oxygen-insensitive NADPH nitroreductase (EC 1.-.-.-) (Modulator of drug activity A)	nfsA	YES	0.0781704	-0.0080063	0.625919	1.1488	Cytoplasmic	Cofactors, Vitamins, Prosthetic Groups, Pigments
P38489	Oxygen-insensitive NAD(P)H nitroreductase (EC 1.-.-.-) (Dihydropteridine reductase) (EC 1.5.1.34) (FMN-dependent nitroreductase)	nfsB	NO	-2.06275	-1.56643	-1.13396	-0.7434	Peripheral inner membrane protein facing the cytoplasm	Nitrogen Metabolism
P63020	Fe/S biogenesis protein NfuA	nfuA	NO	-0.799773	-0.658265	-0.0236292	-0.0278111	Cytoplasmic	Stress Response
P0A9G2	Transcriptional activator protein NhaR (Na(+)/H(+) antiporter regulatory protein)	nhaR	NO	N.A.	ON	N.A.	N.A.	Nucleoid	Uncategorized
P0A6Z6	Nickel responsive regulator NikR	nikR	NO	0.912144	0.272001	0.861192	OFF	Nucleoid	Membrane Transport
P04846	Methionine ABC transporter substrate-binding protein	nlpA	YES	0.740457	0.819888	0.838683	0.816773	Inner Membrane Lipoprotein	Amino Acids and Derivatives
P0ADA3	Murein hydrolase activator NlpD	nlpD	YES	0.28784	-0.779935	-0.362341	0.228237	Outer Membrane Lipoprotein	Cell Division and Cell Cycle
P40710	Copper homeostasis protein CutF precursor	nlpE	NO	N.A.	ON	ON	ON	Outer Membrane Lipoprotein	Virulence, Disease and Defense
P0AFB1	Lipoprotein NlpI	nlpI	NO	0.16925	0.0591004	-0.566425	-0.0428308	Outer Membrane Lipoprotein	Cell Division and Cell Cycle
P00452	Ribonucleotide reductase of class Ia (aerobic), alpha subunit (EC 1.17.4.1)	nrdA	NO	0.290294	0.677502	-0.000959283	0.184421	Peripheral inner membrane protein facing the cytoplasm	Nucleosides and Nucleotides
P69924	Ribonucleotide reductase of class Ia (aerobic), beta subunit (EC 1.17.4.1)	nrdB	YES	-0.890604	0.291319	-0.520597	-0.725222	Cytoplasmic	Nucleosides and Nucleotides
P28903	Ribonucleotide reductase of class III (anaerobic), large subunit (EC 1.17.4.2)	nrdD	YES	-0.323202	1.27208	0.32116	-0.320054	Cytoplasmic	Nucleosides and Nucleotides
P0A8D0	Ribonucleotide reductase transcriptional regulator NrdR	nrdR	NO	-0.567547	-0.406037	-0.0733734	0.0673442	Nucleoid	Nucleosides and Nucleotides
P0AF63	Nitrite-sensitive transcriptional repressor NsrR	nsrR	NO	OFF	OFF	-0.215973	-0.349663	Nucleoid	Stress Response
P45799	ADP compounds hydrolase NudE (EC 3.6.1.-)	nudE	NO	0.51471	0.249164	-0.525325	-1.0223	Cytoplasmic	Nucleosides and Nucleotides
P37128	Nudix hydrolase family protein YffH	nudK	NO	N.A.	N.A.	ON	ON	Cytoplasmic	Nucleosides and Nucleotides
P0AFC3	NADH ubiquinone oxidoreductase chain A (EC 1.6.5.3)	nuoA	NO	-0.0632765	0.393668	0.677542	-0.738569	Integral Inner Membrane	Respiration
P0AFC7	NADH-ubiquinone oxidoreductase chain B (EC 1.6.5.3)	nuoB	YES	0.481496	0.479605	0.515403	0.591802	Peripheral inner membrane protein facing the cytoplasm	Respiration
P33599	NADH-ubiquinone oxidoreductase chain C (EC 1.6.5.3)	nuoC	YES	0.876867	0.710939	0.264375	0.0241843	Peripheral inner membrane protein facing the cytoplasm	Respiration
P0AFD1	NADH-ubiquinone oxidoreductase chain E (EC 1.6.5.3)	nuoE	NO	0.61447	0.112593	1.28295	1.37967	Peripheral inner membrane protein facing the cytoplasm	Respiration
P31979	NADH-ubiquinone oxidoreductase chain F (EC 1.6.5.3)	nuoF	NO	-0.400545	-0.0613278	-0.356089	-0.408962	Peripheral inner membrane protein facing the cytoplasm	Respiration
P33602	NADH-ubiquinone oxidoreductase chain G (EC 1.6.5.3)	nuoG	NO	-0.0219783	0.34131	-0.126107	0.00964195	Peripheral inner membrane protein facing the cytoplasm	Respiration
P0AFD6	NADH-ubiquinone oxidoreductase chain I (EC 1.6.5.3)	nuoI	NO	1.21348	1.00481	1.17658	0.71142	Peripheral inner membrane protein facing the cytoplasm	Respiration
P0AFE0	NADH-ubiquinone oxidoreductase chain J (EC 1.6.5.3)	nuoJ	NO	N.A.	ON	ON	N.A.	Integral Inner Membrane	Respiration
P0AFF2	Nucleoside permease NupC (Nucleoside-transport system protein NupC)	nupC	NO	ON	ON	ON	N.A.	Integral Inner Membrane	Uncategorized
P0AFF6	Transcription termination protein NusA	nusA	NO	0.200718	0.200534	0.156451	0.199804	Nucleoid, Peripheral inner membrane protein facing the cytoplasm	RNA Metabolism
P0A780	Transcription termination protein NusB	nusB	NO	-1.47484	-1.18007	-0.864841	-0.31792	NaN	RNA Metabolism
P0AFG0	Transcription antitermination protein NusG	nusG	YES	-1.78316	0.0449741	-0.87903	-0.0588809	Cytoplasmic(manually curated)	RNA Metabolism
P42641	GTP-binding protein Obg	obgE	YES	1.30308	1.74466	1.08801	-0.16846	Peripheral inner membrane protein facing the cytoplasm	Protein Metabolism
P0A910	Outer membrane protein A precursor	ompA	NO	0.416429	0.782	0.541583	0.522394	Outer Membrane b-barrel protein	Stress Response
P06996	Outer membrane protein C (Outer membrane protein 1B) (Porin OmpC)	ompC	YES	1.90301	0.51289	1.10168	0.593458	Outer Membrane b-barrel protein	Membrane Transport
P02931	Outer membrane protein F (Outer membrane protein 1A) (Outer membrane protein B) (Outer membrane protein IA) (Porin OmpF)	ompF	YES	1.14044	0.57654	0.643796	0.775541	Outer Membrane b-barrel protein	Membrane Transport
P0AA16	Transcriptional regulatory protein OmpR	ompR	NO	-0.475456	0.0306629	0.0275737	0.295543	Nucleoid, Peripheral inner membrane protein facing the cytoplasm	RNA Metabolism
P09169	Protease 7 (EC 3.4.23.49) (Omptin) (Outer membrane protein 3B) (Protease A) (Protease VII)	ompT	YES	1.41333	0.568994	0.850408	0.310545	Outer membrane (manually curated)	Protein Metabolism
P0A915	Outer membrane protein W	ompW	NO	0.156866	OFF	0.372912	1.149	Outer Membrane b-barrel protein	Respiration
P0A917	Outer membrane protein X	ompX	NO	0.774441	0.197602	0.691688	-0.204334	Outer Membrane b-barrel protein	Uncategorized
P23843	Oligopeptide ABC transporter, periplasmic oligopeptide-binding protein OppA (TC 3.A.1.5.1)	oppA	YES	-1.54714	-1.65457	-1.52094	-0.273287	Periplasmic	Membrane Transport
P0AFH2	Oligopeptide transport system permease protein OppB (TC 3.A.1.5.1)	oppB	NO	N.A.	N.A.	ON	ON	NaN	Membrane Transport
P76027	Oligopeptide transport ATP-binding protein OppD (TC 3.A.1.5.1)	oppD	YES	-0.977439	-0.37043	-0.0976439	-0.29257	Peripheral inner membrane protein facing the cytoplasm	Membrane Transport
P77737	Oligopeptide transport ATP-binding protein OppF (TC 3.A.1.5.1)	oppF	YES	-0.41799	-0.745998	-0.117813	0.236238	Peripheral inner membrane protein facing the cytoplasm	Membrane Transport
P0C0L2	Peroxiredoxin OsmC (EC 1.11.1.15) (Osmotically-inducible protein C)	osmC	YES	OFF	OFF	-2.7562	OFF	Cytoplasmic	Stress Response
P0ADB1	Osmotically-inducible lipoprotein E (Activator of ntr-like gene protein)	osmE	YES	-0.519246	-1.76869	0.162397	0.986809	Outer Membrane Lipoprotein	Stress Response
P0AFH8	Osmotically inducible protein OsmY	osmY	NO	OFF	-0.183446	OFF	OFF	Periplasmic, Extra-cellular	Stress Response
P0ACQ4	Hydrogen peroxide-inducible genes activator	oxyR	YES	0.468552	1.27629	1.14799	0.301682	Nucleoid	Sulfur Metabolism
P76083	3-hydroxyacyl-CoA dehydrogenase PaaC (EC 1.1.1.-)	paaH	NO	ON	ON	ON	N.A.	NaN	Metabolism of Aromatic Compounds
P76085	Phenylacetate-coenzyme A ligase (EC 6.2.1.30) PaaF	paaK	NO	-0.708309	OFF	0.0145064	-0.0241407	NaN	Metabolism of Aromatic Compounds
P77455	Phenylacetic acid degradation protein PaaN, ring-opening aldehyde dehydrogenase (EC 1.2.1.3)	paaZ	NO	-0.823514	0.0449707	-0.101821	-0.564981	NaN	Metabolism of Aromatic Compounds
P0A912	Peptidoglycan-associated lipoprotein precursor	pal	NO	1.48624	1.06258	0.900606	0.996268	Outer Membrane Lipoprotein	Membrane Transport
P31057	3-methyl-2-oxobutanoate hydroxymethyltransferase (EC 2.1.2.11)	panB	YES	1.12298	0.992333	1.04487	1.15272	Cytoplasmic	Cofactors, Vitamins, Prosthetic Groups, Pigments
P31663	Pantoate--beta-alanine ligase (EC 6.3.2.1)	panC	YES	0.699559	0.333362	-0.233055	0.840088	Cytoplasmic	Cofactors, Vitamins, Prosthetic Groups, Pigments
P0A790	Aspartate 1-decarboxylase (EC 4.1.1.11)	panD	NO	N.A.	N.A.	ON	N.A.	Cytoplasmic	Cofactors, Vitamins, Prosthetic Groups, Pigments
P0AFI2	Topoisomerase IV subunit A (EC 5.99.1.-)	parC	NO	-0.426866	0.165343	-0.229935	-0.365597	Nucleoid, Peripheral inner membrane protein facing the cytoplasm	Virulence, Disease and Defense
P20083	Topoisomerase IV subunit B (EC 5.99.1.-)	parE	YES	0.202063	0.788721	0.0928242	0.195856	Nucleoid	Virulence, Disease and Defense
P22259	Phosphoenolpyruvate carboxykinase [ATP] (EC 4.1.1.49)	pckA	NO	-1.19795	-0.639431	-1.18814	-0.916672	Cytoplasmic	Carbohydrates
P0A7A5	Protein-L-isoaspartate O-methyltransferase (EC 2.1.1.77)	pcm	NO	OFF	OFF	-0.560866	-0.31725	Cytoplasmic	RNA Metabolism
P0ABF1	Poly(A) polymerase (EC 2.7.7.19)	pcnB	NO	N.A.	ON	N.A.	N.A.	Peripheral inner membrane protein facing the cytoplasm	RNA Metabolism
P19624	4-hydroxythreonine-4-phosphate dehydrogenase (EC 1.1.1.262)	pdxA	NO	N.A.	ON	N.A.	N.A.	Cytoplasmic	Cofactors, Vitamins, Prosthetic Groups, Pigments
P05459	Erythronate-4-phosphate dehydrogenase (EC 1.1.1.290)	pdxB	NO	-0.0481407	0.130817	-0.436353	-0.125338	Cytoplasmic	Cofactors, Vitamins, Prosthetic Groups, Pigments
P0AFI7	Pyridoxamine 5'-phosphate oxidase (EC 1.4.3.5)	pdxH	NO	OFF	-0.323058	-0.469903	0.221284	Peripheral inner membrane protein facing the cytoplasm	Cofactors, Vitamins, Prosthetic Groups, Pigments
P0A794	Pyridoxine 5'-phosphate synthase (EC 2.6.99.2)	pdxJ	YES	0.803191	1.14623	0.988986	0.995472	Cytoplasmic	Cofactors, Vitamins, Prosthetic Groups, Pigments
P77150	Pyridoxal kinase (EC 2.7.1.35)	pdxY	NO	-0.374749	0.201393	-0.071874	OFF	Cytoplasmic	Cofactors, Vitamins, Prosthetic Groups, Pigments
P68767	Cytosol aminopeptidase PepA (EC 3.4.11.1)	pepA	NO	0.910841	0.950881	0.791104	0.866141	Peripheral inner membrane protein facing the cytoplasm	Protein Metabolism
P37095	Peptidase B (EC 3.4.11.23)	pepB	NO	0.441764	0.271736	0.331617	-0.106848	Cytoplasmic	Protein Metabolism
P15288	Aminoacyl-histidine dipeptidase (Peptidase D) (EC 3.4.13.3)	pepD	NO	-0.0321357	-0.0538838	-0.0341745	0.123592	Cytoplasmic	Protein Metabolism
P04825	Membrane alanine aminopeptidase N (EC 3.4.11.2)	pepN	YES	-1.02716	-0.655425	-0.593887	-0.144465	Peripheral inner membrane protein facing the cytoplasm	Protein Metabolism
P15034	Xaa-Pro aminopeptidase (EC 3.4.11.9)	pepP	NO	-0.00699064	0.515751	0.451382	0.298209	Cytoplasmic	Protein Metabolism
P21165	Xaa-Pro dipeptidase PepQ (EC 3.4.13.9)	pepQ	NO	0.152229	0.101249	0.248023	0.3838	Cytoplasmic	Protein Metabolism
P29745	Peptidase T (EC 3.4.11.4) (Aminotripeptidase) (Tripeptidase) (Tripeptide aminopeptidase)	pepT	NO	OFF	-0.228022	-0.145707	0.811804	Cytoplasmic	Regulation and Cell signaling
P0A796	6-phosphofructokinase (EC 2.7.1.11)	pfkA	YES	1.01159	0.942138	0.659539	0.960271	Cytoplasmic (manually curated)	Carbohydrates
P0A9N4	Pyruvate formate-lyase activating enzyme (EC 1.97.1.4)	pflA	NO	N.A.	ON	ON	N.A.	Cytoplasmic	Carbohydrates
P09373	Pyruvate formate-lyase (EC 2.3.1.54)	pflB	YES	-0.663286	-0.82168	-0.33659	-0.0134311	Peripheral inner membrane protein facing the cytoplasm	Carbohydrates
P0A6T1	Glucose-6-phosphate isomerase (EC 5.3.1.9)	pgi	NO	-0.0356883	-0.0384626	-0.387516	0.0741696	Cytoplasmic	Carbohydrates
P0A799	Phosphoglycerate kinase (EC 2.7.2.3)	pgk	NO	-0.321495	-0.532467	-1.21119	-0.559359	Peripheral inner membrane protein facing the cytoplasm	Carbohydrates
P52697	6-phosphogluconolactonase (EC 3.1.1.31)	pgl	YES	-3.05191	-1.10432	-2.17867	-1.31242	Cytoplasmic (manually curated)	Carbohydrates
P36938	Phosphoglucomutase (PGM) (EC 5.4.2.2) (Glucose phosphomutase)	pgm	NO	-0.682971	-0.682659	-0.532464	-0.560324	Cytoplasmic	Regulation and Cell signaling
P0AD42	Phosphatidylglycerophosphatase C (EC 3.1.3.27) (Phosphatidylglycerolphosphate phosphatase C) (PGP phosphatase C)	pgpC	NO	ON	ON	ON	ON	NaN	Fatty Acids, Lipids, and Isoprenoids
P0A9J8	Chorismate mutase I (EC 5.4.99.5)	pheA	NO	-0.55123	-0.494811	-0.602713	-0.792966	Cytoplasmic	Amino Acids and Derivatives
P08312	Phenylalanyl-tRNA synthetase alpha chain (EC 6.1.1.20)	pheS	YES	0.924346	0.788737	0.804549	0.506843	Peripheral inner membrane protein facing the cytoplasm	Protein Metabolism
P07395	Phenylalanyl-tRNA synthetase beta chain (EC 6.1.1.20)	pheT	YES	-0.0428083	0.466642	0.193258	-0.207787	Peripheral inner membrane protein facing the cytoplasm	Protein Metabolism
P00634	Alkaline phosphatase (EC 3.1.3.1)	phoA	NO	N.A.	N.A.	N.A.	ON	NaN	Phosphorus Metabolism
P23836	Transcriptional regulatory protein PhoP	phoP	NO	-2.09385	-0.818485	-1.0587	-0.488153	Nucleoid	Cell Wall and Capsule
P08400	Phosphate regulon sensor protein PhoR (SphS) (EC 2.7.13.3)	phoR	YES	OFF	OFF	-0.620774	-0.213813	Integral Inner Membrane	Phosphorus Metabolism
P0A9K7	Phosphate transport system regulatory protein PhoU	phoU	NO	0.00410652	-0.0290982	0.3607	-0.545853	Peripheral inner membrane protein facing the cytoplasm	Phosphorus Metabolism
P76594	Protein acetyltransferase	pka	YES	-3.43016	-1.20829	-0.643307	0.289445	Cytoplasmic	Carbohydrates
P0A921	Phospholipase A1 precursor (EC 3.1.1.32, EC 3.1.1.4)	pldA	YES	1.19325	1.0007	1.15327	1.28664	Outer Membrane b-barrel protein	Fatty Acids, Lipids, and Isoprenoids
P0A7A7	Glycerol-3-phosphate acyltransferase (EC 2.3.1.15)	plsB	YES	0.972286	1.26434	1.27152	0.758597	NaN	Fatty Acids, Lipids, and Isoprenoids
P26647	1-acyl-sn-glycerol-3-phosphate acyltransferase (EC 2.3.1.51)	plsC	NO	N.A.	N.A.	ON	N.A.	Integral Inner Membrane	Phosphorus Metabolism
P27247	Phosphate:acyl-ACP acyltransferase PlsX	plsX	YES	0.653275	0.89993	0.631041	0.0785369	Peripheral inner membrane protein facing the cytoplasm	Fatty Acids, Lipids, and Isoprenoids
P0AFK0	TldE protein, part of TldE/TldD proteolytic complex	pmbA	YES	-0.389442	-0.204871	-0.226592	0.0286526	Cytoplasmic	Protein Metabolism
P0A6G3	C-terminal domain of CinA type S	pncC	YES	-0.79696	-1.6314	-0.556975	-1.0375	Cytoplasmic	Cofactors, Vitamins, Prosthetic Groups, Pigments
P05055	Polyribonucleotide nucleotidyltransferase (EC 2.7.7.8)	pnp	YES	0.778081	0.37145	0.413575	0.0472115	Peripheral inner membrane protein facing the cytoplasm	RNA Metabolism
P07001	NAD(P) transhydrogenase alpha subunit (EC 1.6.1.2)	pntA	YES	1.37439	1.12265	1.31052	1.16215	Integral Inner Membrane	Phosphorus Metabolism
P0AB67	NAD(P) transhydrogenase subunit beta (EC 1.6.1.2)	pntB	YES	3.0311	2.1272	3.20633	2.55297	Integral Inner Membrane	Phosphorus Metabolism
P00582	DNA polymerase I (EC 2.7.7.7)	polA	NO	-0.00799611	-0.41235	-0.223819	0.101676	NaN	DNA Metabolism
P69874	Putrescine transport ATP-binding protein PotA (TC 3.A.1.11.1)	potA	YES	0.919178	0.708946	0.604721	-0.0529877	Peripheral inner membrane protein facing the cytoplasm	Amino Acids and Derivatives
P0AFK9	ABC transporter, periplasmic spermidine putrescine-binding protein PotD (TC 3.A.1.11.1)	potD	YES	OFF	-0.325669	-2.96147	-1.85264	Periplasmic	Amino Acids and Derivatives
P07003	Pyruvate oxidase [ubiquinone, cytochrome] (EC 1.2.2.2)	poxB	NO	-0.21167	OFF	-0.694717	-0.197824	Peripheral inner membrane protein facing the cytoplasm	Carbohydrates
P0A7A9	Inorganic pyrophosphatase (EC 3.6.1.1)	ppa	NO	0.876267	0.984891	1.29675	1.45938	Cytoplasmic	Phosphorus Metabolism
P00864	Phosphoenolpyruvate carboxylase (EC 4.1.1.31)	ppc	YES	-0.0517884	0.460433	0.0576394	-0.164991	Peripheral inner membrane protein facing the cytoplasm	Carbohydrates
P0AFL3	Peptidyl-prolyl cis-trans isomerase A (PPIase A) (EC 5.2.1.8) (Cyclophilin A) (Rotamase A)	ppiA	NO	N.A.	N.A.	ON	N.A.	Periplasmic	Protein Metabolism
P23869	Peptidyl-prolyl cis-trans isomerase B (PPIase B) (EC 5.2.1.8) (Rotamase B)	ppiB	NO	OFF	0.974389	-1.77229	OFF	Peripheral inner membrane protein facing the cytoplasm	Protein Metabolism
P0A9L5	Peptidyl-prolyl cis-trans isomerase C (PPIase C) (EC 5.2.1.8) (Par10) (Parvulin) (Rotamase C)	ppiC	NO	-0.0964583	-0.412486	0.188691	-0.849988	Cytoplasmic	Protein Metabolism
P0ADY1	Peptidyl-prolyl cis-trans isomerase D (PPIase D) (EC 5.2.1.8) (Rotamase D)	ppiD	YES	0.50889	0.942023	0.76498	0.622429	Integral Inner Membrane	Protein Metabolism
P0A7B1	Polyphosphate kinase (EC 2.7.4.1)	ppk	YES	0.202639	0.629692	0.56893	0.813953	Peripheral inner membrane protein facing the cytoplasm	Phosphorus Metabolism
P23538	Phosphoenolpyruvate synthase (EC 2.7.9.2)	ppsA	YES	0.00392732	0.107209	-0.0580042	0.486146	Peripheral inner membrane protein facing the cytoplasm	Carbohydrates
P0A8A4	Phosphoenolpyruvate synthase regulatory protein (PEP synthase regulatory protein) (PSRP) (EC 2.7.11.33) (EC 2.7.4.28) (Pyruvate, water dikinase regulatory protein)	ppsR	YES	0.588967	0.421665	0.839962	0.710903	Cytoplasmic	Uncategorized
P0AFL6	Exopolyphosphatase (EC 3.6.1.11)	ppx	NO	0.624338	0.894007	0.475784	OFF	Peripheral inner membrane protein facing the cytoplasm	Phosphorus Metabolism
P43671	Paraquat-inducible protein B	pqiB	NO	-0.712063	-0.322207	-0.657031	-0.711699	Integral Inner Membrane	Stress Response
P23865	Tail-specific protease (EC 3.4.21.102) (C-terminal-processing peptidase) (PRC protein) (Protease Re)	prc	YES	-1.4188	-0.591288	-0.631755	-0.54981	Peripheral inner membrane protein facing the periplasm	Amino Acids and Derivatives
P0A7I0	Peptide chain release factor 1	prfA	NO	OFF	-0.373556	-0.631705	OFF	Cytoplasmic	Protein Metabolism
P07012	programmed frameshift-containing	prfB	NO	-0.254179	0.424976	0.0905743	-0.185037	NaN	Protein Metabolism
P0A7I4	Peptide chain release factor 3	prfC	NO	-1.15807	-0.730634	-0.700659	-0.576902	Cytoplasmic	Protein Metabolism
P0AEX5	Phosphoribulokinase (EC 2.7.1.19) homolog, function unknown	prkB	NO	0.246637	-0.083321	-0.699887	0.178052	Cytoplasmic	Carbohydrates
P27298	Oligopeptidase A (EC 3.4.24.70)	prlC	NO	-0.253536	-0.10727	-0.229922	0.110444	Peripheral inner membrane protein facing the cytoplasm	Protein Metabolism
P39199	Protein-N(5)-glutamine methyltransferase PrmB, methylates LSU ribosomal protein L3p	prmB	NO	0.466665	0.425608	0.400753	0.556998	Cytoplasmic	RNA Metabolism
P07004	Gamma-glutamyl phosphate reductase (EC 1.2.1.41)	proA	NO	-0.357322	-0.500916	-0.613022	-0.442077	Peripheral inner membrane protein facing the cytoplasm	Amino Acids and Derivatives
P0A7B5	Glutamate 5-kinase (EC 2.7.2.11)	proB	NO	0.346521	-0.000534363	-0.0309268	-0.19857	Cytoplasmic	Amino Acids and Derivatives
P0A9L8	Pyrroline-5-carboxylate reductase (EC 1.5.1.2)	proC	YES	-0.360169	0.326898	0.698392	1.19327	Cytoplasmic	Amino Acids and Derivatives
P0C0L7	L-Proline/Glycine betaine transporter ProP	proP	NO	N.A.	ON	ON	N.A.	Integral Inner Membrane	Amino Acids and Derivatives
P45577	ProQ: influences osmotic activation of compatible solute ProP	proQ	YES	0.117965	1.15049	0.760609	1.06771	Peripheral inner membrane protein facing the cytoplasm	Amino Acids and Derivatives
P16659	Proline--tRNA ligase (EC 6.1.1.15) (Global RNA synthesis factor) (Prolyl-tRNA synthetase) (ProRS)	proS	YES	0.374421	-0.0657281	-0.211186	0.0946525	Peripheral inner membrane protein facing the cytoplasm	RNA Metabolism
P14175	L-proline glycine betaine ABC transport system permease protein ProV (TC 3.A.1.12.1)	proV	YES	1.151	0.974038	1.21132	0.26295	Peripheral inner membrane protein facing the cytoplasm	Stress Response
P0AFM2	L-proline glycine betaine binding ABC transporter protein ProX (TC 3.A.1.12.1)	proX	NO	N.A.	ON	N.A.	N.A.	Periplasmic	Stress Response
P77541	Methylisocitrate lyase (EC 4.1.3.30)	prpB	YES	-1.23555	-1.48232	-1.1725	1.10748	NaN	Carbohydrates
P31660	2-methylcitrate synthase (EC 2.3.3.5)	prpC	YES	OFF	-2.90683	-3.17288	0.0684122	NaN	Carbohydrates
P77243	2-methylcitrate dehydratase (EC 4.2.1.79)	prpD	YES	-0.80412	-2.34068	-0.624227	0.98408	Cytoplasmic (manually curated)	Carbohydrates
P77674	4-aminobutyraldehyde dehydrogenase (EC 1.2.1.19)	prr	YES	-1.78256	-1.79157	-0.452467	0.445274	NaN	Amino Acids and Derivatives
P0A717	Ribose-phosphate pyrophosphokinase (EC 2.7.6.1)	prs	YES	0.0796307	-0.443738	-0.610078	-0.568877	Peripheral inner membrane protein facing the cytoplasm	Nucleosides and Nucleotides
P0A8K1	Phosphatidylserine decarboxylase (EC 4.1.1.65)	psd	YES	1.62942	1.29647	1.67667	1.50947	NaN	Fatty Acids, Lipids, and Isoprenoids
P0AFM6	Phage shock protein A	pspA	YES	9.08114	7.19325	8.56639	3.03168	Peripheral inner membrane protein facing the cytoplasm	Stress Response
P0AFM9	Phage shock protein B	pspB	YES	5.91821	3.30395	6.59082	2.57542	NaN	Stress Response
P0AFN2	Phage shock protein C	pspC	YES	ON	ON	ON	ON	Integral Inner Membrane	Stress Response
P0AFV8	Phage shock protein D	pspD	NO	ON	N.A.	ON	N.A.	NaN	Stress Response
P37344	Psp operon transcriptional activator	pspF	NO	OFF	0.299242	OFF	0.617028	Nucleoid	Stress Response
P23830	CDP-diacylglycerol--serine O-phosphatidyltransferase (EC 2.7.8.8)	pssA	NO	0.143208	1.02011	0.551113	0.451038	Peripheral inner membrane protein facing the cytoplasm	Fatty Acids, Lipids, and Isoprenoids
P07654	Phosphate transport system permease protein PstA (TC 3.A.1.7.1)	pstA	NO	-0.832941	-1.24623	-1.06263	-1.8451	Integral Inner Membrane	Phosphorus Metabolism
P0AAH0	Phosphate transport ATP-binding protein PstB (TC 3.A.1.7.1)	pstB	NO	ON	ON	ON	N.A.	Peripheral inner membrane protein facing the cytoplasm	Phosphorus Metabolism
P0AG82	Phosphate ABC transporter, periplasmic phosphate-binding protein PstS (TC 3.A.1.7.1)	pstS	NO	OFF	OFF	OFF	OFF	Periplasmic	Phosphorus Metabolism
P33025	Pseudouridine 5'-phosphate glycosidase	psuG	NO	OFF	OFF	OFF	OFF	NaN	Nucleosides and Nucleotides
P0A9M8	Phosphate acetyltransferase (EC 2.3.1.8)	pta	NO	0.433307	0.259074	0.0234895	0.0474313	NaN	Carbohydrates
P0A7D1	Peptidyl-tRNA hydrolase (EC 3.1.1.29)	pth	NO	-0.537962	-0.164194	0.000810163	0.644193	Cytoplasmic	Protein Metabolism
P05458	Protease III precursor (EC 3.4.24.55)	ptrA	NO	-0.37745	-0.715141	0.129713	0.593341	Periplasmic	DNA Metabolism
P69786	PTS system, glucose-specific IIB component (EC 2.7.1.69)	ptsG	NO	N.A.	ON	N.A.	N.A.	Integral Inner Membrane	Carbohydrates
P08839	Phosphoenolpyruvate-protein phosphotransferase of PTS system (EC 2.7.3.9)	ptsI	NO	-0.114211	0.176518	0.202743	-0.101063	Peripheral inner membrane protein facing the cytoplasm	Carbohydrates
P69829	Nitrogen regulatory protein (EC 2.7.1.-) (Enzyme IIA-NTR) (PTS system EIIA component) (Phosphotransferase enzyme IIA component)	ptsN	NO	N.A.	N.A.	ON	N.A.	Peripheral inner membrane protein facing the cytoplasm	Nitrogen Metabolism
P37177	Phosphoenolpyruvate-dependent phosphotransferase system (EC 2.7.3.9) (Enzyme I-Ntr) (EINtr) (Phosphotransferase system, enzyme I)	ptsP	NO	-0.805727	-0.811964	-0.612866	-0.474729	Peripheral inner membrane protein facing the cytoplasm	Nitrogen Metabolism
P0A7D4	Adenylosuccinate synthetase (EC 6.3.4.4)	purA	NO	-0.608383	0.0602952	-0.369327	-0.616634	Peripheral inner membrane protein facing the cytoplasm	Nucleosides and Nucleotides
P0AB89	Adenylosuccinate lyase (EC 4.3.2.2)	purB	YES	-0.207453	0.684925	-0.0248905	-0.403585	Peripheral inner membrane protein facing the cytoplasm	Nucleosides and Nucleotides
P0A7D7	Phosphoribosylaminoimidazole-succinocarboxamide synthase (EC 6.3.2.6)	purC	NO	0.377045	-0.291364	0.274748	-2.17968	Peripheral inner membrane protein facing the cytoplasm	Nucleosides and Nucleotides
P15639	IMP cyclohydrolase (EC 3.5.4.10)	purH	NO	-0.103494	-0.396728	-0.477862	-0.195828	Cytoplasmic	Nucleosides and Nucleotides
P15254	Phosphoribosylformylglycinamidine synthase, synthetase subunit (EC 6.3.5.3)	purL	YES	-1.20137	-0.105609	-0.834994	-0.26554	Cytoplasmic	Nucleosides and Nucleotides
P08178	Phosphoribosylformylglycinamidine cyclo-ligase (EC 6.3.3.1)	purM	NO	N.A.	ON	ON	N.A.	Cytoplasmic	Nucleosides and Nucleotides
P0ACP7	Purine nucleotide synthesis repressor	purR	NO	-0.12152	0.340608	-0.176228	0.163213	NaN	Nucleosides and Nucleotides
P37051	Formyltetrahydrofolate deformylase (EC 3.5.1.10)	purU	YES	1.16419	1.75947	1.13045	1.02099	Cytoplasmic	Carbohydrates
P09546	Proline dehydrogenase (EC 1.5.99.8) (Proline oxidase)	putA	YES	-0.0857125	-0.377678	-0.346148	0.307619	Nucleoid, Peripheral inner membrane protein facing the cytoplasm	Amino Acids and Derivatives
P07117	Proline/sodium symporter PutP (TC 2.A.21.2.1)	putP	NO	ON	ON	N.A.	N.A.	Integral Inner Membrane	Amino Acids and Derivatives
P78061	Gamma-glutamyl-putrescine synthetase (EC 6.3.1.11)	puuA	NO	N.A.	N.A.	ON	N.A.	NaN	Amino Acids and Derivatives
P23883	Gamma-glutamyl-aminobutyraldehyde dehydrogenase (EC 1.2.1.-)	puuC	NO	0.753995	0.335496	0.54252	-0.590481	NaN	Amino Acids and Derivatives
P76038	Gamma-glutamyl-GABA hydrolase (EC 3.5.1.94)	puuD	YES	-0.933907	-0.175548	-1.2294	-1.26343	NaN	Amino Acids and Derivatives
P50457	Gamma-aminobutyrate:alpha-ketoglutarate aminotransferase (EC 2.6.1.19)	puuE	NO	0.267532	-0.068912	-0.079966	-0.564028	Cytoplasmic	Amino Acids and Derivatives
P0A9U6	Putrescine utilization regulator	puuR	NO	ON	ON	ON	N.A.	NaN	Amino Acids and Derivatives
P21599	Pyruvate kinase (EC 2.7.1.40)	pykA	YES	0.778883	1.10763	0.699608	0.342758	Cytoplasmic (manually curated)	Carbohydrates
P0AD61	Pyruvate kinase (EC 2.7.1.40)	pykF	YES	0.720653	0.738714	0.32286	0.341341	Peripheral inner membrane protein facing the cytoplasm	Carbohydrates
P0A786	Aspartate carbamoyltransferase (EC 2.1.3.2)	pyrB	NO	0.51705	-0.0755289	0.215178	-0.556222	Cytoplasmic	Nucleosides and Nucleotides
P05020	Dihydroorotase (EC 3.5.2.3)	pyrC	NO	-0.445015	-0.0277449	-0.420586	0.0243847	Cytoplasmic	Regulation and Cell signaling
P0A7E1	Dihydroorotate dehydrogenase (EC 1.3.3.1)	pyrD	NO	ON	ON	ON	ON	Peripheral inner membrane protein facing the cytoplasm	Nucleosides and Nucleotides
P08244	Orotidine 5'-phosphate decarboxylase (EC 4.1.1.23)	pyrF	NO	OFF	OFF	-0.374282	OFF	NaN	Nucleosides and Nucleotides
P0A7E5	CTP synthase (EC 6.3.4.2)	pyrG	NO	0.0195679	0.217859	0.556453	0.05601	Peripheral inner membrane protein facing the cytoplasm	Nucleosides and Nucleotides
P0A7E9	Uridylate kinase (UK) (EC 2.7.4.22) (Uridine monophosphate kinase) (UMP kinase) (UMPK)	pyrH	NO	0.0964936	0.711943	0.181987	-0.0308801	Peripheral inner membrane protein facing the cytoplasm	Protein Metabolism
P0A7F3	Aspartate carbamoyltransferase regulatory chain (PyrI)	pyrI	NO	0.935944	1.04798	0.678919	-0.0166427	Cytoplasmic	Nucleosides and Nucleotides
P0AA53	Protein QmcA	qmcA	NO	-0.140813	-0.154602	0.0938131	-0.0911982	Integral Inner Membrane	Cell Wall and Capsule
P28304	Quinone oxidoreductase 1 (EC 1.6.5.5) (NADPH:quinone reductase 1) (Zeta-crystallin homolog protein)	qorA	YES	-0.0280654	0.029137	0.0681826	0.810587	NaN	Stress Response
P77756	Queuosine Biosynthesis QueC ATPase	queC	NO	OFF	-1.49587	-1.46716	-0.981843	Cytoplasmic	RNA Metabolism
P64554	Queuosine Biosynthesis QueE Radical SAM	queE	NO	N.A.	ON	ON	N.A.	Cytoplasmic	RNA Metabolism
Q46920	NADPH dependent preQ0 reductase (EC 1.7.1.13)	queF	YES	-1.03146	-0.622119	-1.48573	-0.587344	Cytoplasmic	RNA Metabolism
P24554	DNA repair protein RadA	radA	NO	-0.743815	-0.589641	-0.515805	OFF	Peripheral inner membrane protein facing the cytoplasm	DNA Metabolism
P60240	RNA polymerase-associated protein RapA (EC 3.6.4.-) (ATP-dependent helicase HepA)	rapA	NO	-0.355868	-0.23763	-0.143129	-0.425563	NaN	RNA Metabolism
P0A894	RNase adapter protein RapZ	rapZ	YES	0.58368	0.695662	1.05662	-0.12432	Peripheral inner membrane protein facing the cytoplasm	Uncategorized
P0AAZ4	Replication-associated recombination protein A	rarA	NO	N.A.	ON	ON	N.A.	Cytoplasmic	Uncategorized
P52119	UPF0125 protein RatB	ratB	NO	N.A.	N.A.	ON	N.A.	NaN	Uncategorized
P37624	Ribosome-associated ATPase (Ribosomal bound ATPase)	rbbA	NO	N.A.	N.A.	ON	ON	Integral Inner Membrane	Uncategorized
P0A7G2	Ribosome-binding factor A	rbfA	NO	-1.25525	-0.674566	-1.33083	-1.47027	Peripheral inner membrane protein facing the cytoplasm	Protein Metabolism
P04983	Ribose ABC transport system, ATP-binding protein RbsA (TC 3.A.1.2.1)	rbsA	NO	N.A.	ON	N.A.	N.A.	Peripheral inner membrane protein facing the cytoplasm	Carbohydrates
P02925	Ribose ABC transport system, periplasmic ribose-binding protein RbsB (TC 3.A.1.2.1)	rbsB	YES	-1.87016	0.0651951	-3.17847	-4.24979	Periplasmic (manually curated)	Carbohydrates
P04982	Ribose ABC transport system, high affinity permease RbsD (TC 3.A.1.2.1)	rbsD	NO	-0.456412	-0.120239	-0.585974	-0.759809	Cytoplasmic	Carbohydrates
P0A9J6	Ribokinase (EC 2.7.1.15)	rbsK	YES	-2.59424	-1.98001	-2.05532	-2.03653	Cytoplasmic (manually curated)	Carbohydrates
P0DMC7	DNA-binding capsular synthesis response regulator RcsB	rcsB	NO	-1.19661	-1.2283	-0.717072	-2.06312	NaN	Regulation and Cell signaling
P0DMC5	Two-component sensor protein RcsC (EC 2.7.3.-)	rcsC	NO	-0.944549	-0.698781	-2.03126	-1.32102	Integral Inner Membrane	Regulation and Cell signaling
P39838	Two-component sensor protein RcsD (EC 2.7.3.-)	rcsD	NO	-0.223593	-0.325414	-0.0455775	-0.0572186	NaN	Regulation and Cell signaling
P69411	Protein RcsF	rcsF	NO	1.01153	0.40727	0.779462	1.04154	Outer Membrane Lipoprotein	Regulation and Cell signaling
P52061	Nucleoside 5-triphosphatase RdgB (dHAPTP, dITP, XTP-specific) (EC 3.6.1.15)	rdgB	NO	OFF	-0.0523007	-0.418439	-0.25209	Nucleoid	Stress Response
P36767	DNA recombination-dependent growth factor C	rdgC	YES	0.726163	1.2038	1.13655	0.953028	Nucleoid	DNA Metabolism
P0A7G6	Protein RecA (Recombinase A)	recA	NO	-0.418089	-0.147107	-0.322654	-0.24004	NaN	DNA Metabolism
P07648	Exodeoxyribonuclease V gamma chain (EC 3.1.11.5)	recC	YES	OFF	-2.05961	-1.06655	-1.04363	Cytoplasmic	DNA Metabolism
P21893	Single-stranded-DNA-specific exonuclease RecJ (EC 3.1.-.-)	recJ	NO	N.A.	ON	N.A.	ON	Integral Inner Membrane	DNA Metabolism
P0AG20	GTP pyrophosphokinase (EC 2.7.6.5), (p)ppGpp synthetase I	relA	YES	-0.899234	-0.186169	-0.0499863	-0.59565	NaN	Regulation and Cell signaling
P09980	ATP-dependent DNA helicase Rep	rep	NO	OFF	0.182617	0.00914415	-0.52719	Nucleoid	DNA Metabolism
P24173	Lipopolysaccharide heptosyltransferase I (EC 2.4.1.-)	rfaC	NO	OFF	-0.171782	OFF	OFF	Peripheral inner membrane protein facing the cytoplasm	Cell Wall and Capsule
P37692	ADP-heptose--lipooligosaccharide heptosyltransferase II (EC 2.4.1.-)	rfaF	YES	OFF	0.544373	-0.0463235	-0.00504617	Peripheral inner membrane protein facing the cytoplasm	Cell Wall and Capsule
P25740	UDP-glucose:(heptosyl) LPS alpha1,3-glucosyltransferase WaaG (EC 2.4.1.-)	rfaG	NO	OFF	OFF	OFF	OFF	Peripheral inner membrane protein facing the cytoplasm	Cell Wall and Capsule
P25742	Lipopolysaccharide heptosyltransferase III (EC 2.4.1.-)	rfaQ	NO	N.A.	ON	ON	N.A.	Peripheral inner membrane protein facing the cytoplasm	Cell Wall and Capsule
P27240	Lipopolysaccharide core biosynthesis protein RfaY	rfaY	NO	N.A.	ON	ON	ON	Cytoplasmic	Cell Wall and Capsule
P37744	Glucose-1-phosphate thymidylyltransferase (EC 2.7.7.24)	rfbA	NO	-0.81327	-0.445057	-0.344187	-0.335874	Periplasmic	Cell Wall and Capsule
P37760	dTDP-4-dehydrorhamnose reductase (EC 1.1.1.133)	rfbD	YES	-0.621113	-0.391808	-1.30258	-0.641384	Cytoplasmic (manually curated)	Cell Wall and Capsule
P09378	L-rhamnose operon transcriptional activator RhaR	rhaR	YES	OFF	-3.77849	OFF	-2.52333	Cytoplasmic (manually curated)	Carbohydrates
P09377	L-rhamnose operon regulatory protein RhaS	rhaS	YES	-2.48048	-2.05628	-2.18153	0.580744	Cytoplasmic (manually curated)	Carbohydrates
P0A8J8	ATP-dependent RNA helicase RhlB	rhlB	YES	-0.472379	-0.137486	-0.703094	0.195223	Nucleoid, Peripheral inner membrane protein facing the cytoplasm	RNA Metabolism
P25888	ATP-dependent RNA helicase RhlE	rhlE	YES	N.A.	ON	ON	ON	Cytoplasmic(manually curated)	RNA Metabolism
P0AG30	Transcription termination factor Rho	rho	YES	-0.158769	0.504897	0.139735	0.0751767	Peripheral inner membrane protein facing the cytoplasm	RNA Metabolism
P0AFU8	Riboflavin synthase eubacterial/eukaryotic (EC 2.5.1.9)	ribC	NO	0.233871	-0.346599	-0.0101787	-0.102821	Cytoplasmic	Cofactors, Vitamins, Prosthetic Groups, Pigments
P25539	5-amino-6-(5-phosphoribosylamino)uracil reductase (EC 1.1.1.193)	ribD	YES	0.116312	0.193039	-0.0768062	0.643431	Cytoplasmic	Cofactors, Vitamins, Prosthetic Groups, Pigments
P0AG40	FMN adenylyltransferase (EC 2.7.7.2)	ribF	YES	-1.13285	-0.856629	-1.29416	-0.996168	Cytoplasmic	Cofactors, Vitamins, Prosthetic Groups, Pigments
P0AF93	2-iminobutanoate/2-iminopropanoate deaminase (EC 3.5.99.10)	ridA	NO	-2.96173	-3.29489	-2.71469	-1.91126	Peripheral inner membrane protein facing the cytoplasm	Protein Metabolism
P41409	Inosine-uridine preferring nucleoside hydrolase (EC 3.2.2.1)	rihA	YES	0.529789	0.637357	0.685071	0.531355	Cytoplasmic	RNA Metabolism
P0A948	Ribosomal-protein-S5p-alanine acetyltransferase	rimJ	NO	ON	ON	ON	ON	Peripheral inner membrane protein facing the cytoplasm	Protein Metabolism
P0A7X6	16S rRNA processing protein RimM	rimM	NO	-0.266201	-0.428175	0.138193	0.378828	Peripheral inner membrane protein facing the cytoplasm	Protein Metabolism
P0AEI4	Ribosomal protein S12p Asp88 (E. coli) methylthiotransferase	rimO	NO	N.A.	ON	N.A.	N.A.	Cytoplasmic	RNA Metabolism
P0A8A8	COG0779: clustered with transcription termination protein NusA	rimP	YES	1.2188	1.11058	1.55024	2.61749	Cytoplasmic(manually curated)	RNA Metabolism
P63177	23S rRNA (guanosine-2'-O-)-methyltransferase RlmB (EC 2.1.1.185) (23S rRNA (guanosine2251 2'-O)-methyltransferase) (23S rRNA Gm2251 2'-O-methyltransferase)	rlmB	NO	-0.118411	-0.50134	0.0862846	0.365251	Cytoplasmic	Uncategorized
P0C0R7	Ribosomal RNA large subunit methyltransferase E (EC 2.1.1.166) (23S rRNA Um2552 methyltransferase) (Cell division protein FtsJ) (rRNA (uridine-2'-O-)-methyltransferase)	rlmE	YES	-0.954825	-0.86609	-0.927674	-1.40777	Peripheral inner membrane protein facing the cytoplasm	Uncategorized
P75782	Ribosomal RNA large subunit methyltransferase F (EC 2.1.1.181) (23S rRNA mA1618 methyltransferase) (rRNA adenine N-6-methyltransferase)	rlmF	YES	0.0360333	-0.29037	OFF	-1.27464	Cytoplasmic	Uncategorized
P0A8I8	LSU m3Psi1915 methyltransferase RlmH	rlmH	YES	0.225495	0.462082	0.764187	-0.0957862	Cytoplasmic	Protein Metabolism
P75876	LSU m5C1962 methyltransferase RlmI	rlmI	YES	-1.21901	-0.209341	-0.834263	-1.0834	Peripheral inner membrane protein facing the cytoplasm	Protein Metabolism
P37634	Protein involved in catabolism of external DNA	rlmJ	YES	0.595492	1.79351	1.08574	1.07341	Cytoplasmic	DNA Metabolism
P75864	Ribosomal RNA large subunit methyltransferase K/L [Includes: 23S rRNA m2G2445 methyltransferase (EC 2.1.1.173) (rRNA (guanine-N(2)-)-methyltransferase RlmL); 23S rRNA m7G2069 methyltransferase (EC 2.1.1.264) (rRNA (guanine-N(7)-)-methyltransferase RlmK)]	rlmL	NO	-0.167146	0.357018	0.155583	0.123257	Cytoplasmic	Protein Metabolism
P0ADR6	Ribosomal RNA large subunit methyltransferase M (EC 2.1.1.186) (23S rRNA (cytidine2498-2'-O)-methyltransferase) (23S rRNA 2'-O-ribose methyltransferase RlmM)	rlmM	NO	0.179273	-0.802509	-0.459751	-0.550445	Cytoplasmic	RNA Metabolism
P36979	Dual-specificity RNA methyltransferase RlmN (EC 2.1.1.192) (23S rRNA (adenine(2503)-C(2))-methyltransferase) (23S rRNA m2A2503 methyltransferase) (Ribosomal RNA large subunit methyltransferase N) (tRNA (adenine(37)-C(2))-methyltransferase) (tRNA m2A37 methyltransferase)	rlmN	YES	0.425606	0.260734	1.33732	OFF	Cytoplasmic	RNA Metabolism
P10100	Rare lipoprotein A precursor	rlpA	NO	OFF	-0.532029	-0.992128	-0.37804	Outer Membrane Lipoprotein	Cell Wall and Capsule
P37765	Ribosomal large subunit pseudouridine synthase B (EC 5.4.99.22) (23S rRNA pseudouridine(2605) synthase) (rRNA pseudouridylate synthase B) (rRNA-uridine isomerase B)	rluB	NO	-0.0829356	0.483398	-0.255963	-0.20511	Peripheral inner membrane protein facing the cytoplasm	RNA Metabolism
P0AA39	Ribosomal large subunit pseudouridine synthase C (EC 4.2.1.70)	rluC	NO	-0.0440665	0.664069	0.0750441	0.32925	Cytoplasmic	Protein Metabolism
P33643	Ribosomal large subunit pseudouridine synthase D (EC 4.2.1.70)	rluD	NO	ON	ON	ON	ON	Cytoplasmic	Protein Metabolism
P32684	23S rRNA pseudouridine(2604) synthase (EC 5.4.99.21) (Ribosomal large subunit pseudouridine synthase F) (rRNA pseudouridylate synthase F) (rRNA-uridine isomerase F)	rluF	NO	-0.283841	0.44299	-0.517739	-0.295941	Peripheral inner membrane protein facing the cytoplasm	RNA Metabolism
P0AFW2	Ribosome modulation factor (RMF) (Hibernation factor RMF) (Protein E)	rmf	NO	-0.200197	-1.10301	0.135134	-1.17357	NaN	Stress Response
P21338	Ribonuclease I precursor (EC 3.1.27.6)	rna	NO	N.A.	ON	N.A.	N.A.	Periplasmic	RNA Metabolism
P30850	Exoribonuclease II (EC 3.1.13.1)	rnb	YES	-0.689821	0.220887	-0.56246	-0.659865	NaN	RNA Metabolism
P0A7Y0	Ribonuclease III (EC 3.1.26.3)	rnc	NO	-0.222879	0.104873	0.41249	0.0781159	NaN	RNA Metabolism
P09155	Ribonuclease D (EC 3.1.26.3)	rnd	NO	N.A.	ON	N.A.	N.A.	Cytoplasmic	RNA Metabolism
P21513	Ribonuclease E (EC 3.1.26.12)	rne	YES	-0.378456	0.327347	-0.0178524	0.154004	Peripheral inner membrane protein facing the cytoplasm	RNA Metabolism
P0A9J0	Cytoplasmic axial filament protein CafA and Ribonuclease G (EC 3.1.4.-)	rng	YES	0.428068	0.894603	0.0709995	0.195783	Cytoplasmic	RNA Metabolism
P52129	mRNA endoribonuclease LS (EC 3.1.-.-) (RNase LS) (Toxin LS)	rnlA	NO	-0.298779	0.0753612	-0.140551	0.0677709	NaN	Uncategorized
P0A7Y8	Ribonuclease P protein component (EC 3.1.26.5)	rnpA	YES	-0.0988603	1.36466	1.10578	0.443191	Cytoplasmic	RNA Metabolism
P21499	3'-to-5' exoribonuclease RNase R	rnr	YES	-0.385704	0.493492	0.425493	0.181312	Peripheral inner membrane protein facing the cytoplasm	RNA Metabolism
P30014	Ribonuclease T (EC 3.1.13.-)	rnt	NO	N.A.	N.A.	N.A.	ON	Cytoplasmic	RNA Metabolism
P0ACI0	Right origin-binding protein	rob	YES	-0.271989	0.00503461	-0.236084	0.744472	Nucleoid	Stress Response
P27434	Cytoskeleton protein RodZ	rodZ	YES	0.946219	0.975124	1.02683	0.67316	Nucleoid, Integral Inner Membrane	Cell Wall and Capsule
P0AG07	Ribulose-phosphate 3-epimerase (EC 5.1.3.1)	rpe	NO	1.4047	1.64598	0.994442	-0.230019	Cytoplasmic	Carbohydrates
P0A7Z0	Ribose 5-phosphate isomerase A (EC 5.3.1.6)	rpiA	NO	-0.55404	-0.565321	-1.29236	-0.21586	Cytoplasmic	Carbohydrates
P0ACS7	HTH-type transcriptional regulator RpiR (Als operon repressor)	rpiR	NO	ON	ON	ON	ON	NaN	Uncategorized
P0A7L0	LSU ribosomal protein L1p (L10Ae)	rplA	YES	0.785695	1.01498	0.606903	0.866068	NaN	Protein Metabolism
P60422	LSU ribosomal protein L2p (L8e)	rplB	NO	0.0630832	0.856529	0.307195	0.498666	Ribosomal	Protein Metabolism
P60438	LSU ribosomal protein L3p (L3e)	rplC	YES	-0.176254	0.0389788	0.0283979	0.51997	Ribosomal	Protein Metabolism
P60723	LSU ribosomal protein L4p (L1e)	rplD	NO	-0.58761	0.356969	-0.661989	-1.64514	Ribosomal	Protein Metabolism
P62399	LSU ribosomal protein L5p (L11e)	rplE	NO	1.10687	0.467428	1.10162	-1.89802	Ribosomal	Protein Metabolism
P0AG55	LSU ribosomal protein L6p (L9e)	rplF	NO	-0.1091	0.561194	0.725291	-1.60536	Ribosomal	Protein Metabolism
P0A7R1	LSU ribosomal protein L9p	rplI	NO	-0.669298	-0.386287	-0.61754	-2.6619	Ribosomal	Protein Metabolism
P0A7J3	LSU ribosomal protein L10p (P0)	rplJ	NO	-0.0154886	0.0572191	0.248091	-2.48217	Ribosomal	Protein Metabolism
P0A7J7	LSU ribosomal protein L11p (L12e)	rplK	NO	0.0215635	-0.34824	0.143418	-2.65965	NaN	Protein Metabolism
P0A7K2	LSU ribosomal protein L7/L12 (P1/P2)	rplL	NO	1.25353	-3.06009	0.471359	-2.9266	NaN	Protein Metabolism
P0AA10	LSU ribosomal protein L13p (L13Ae)	rplM	NO	-0.727331	0.703147	0.0395408	-2.05276	Ribosomal	Protein Metabolism
P0ADY3	LSU ribosomal protein L14p (L23e)	rplN	NO	0.324772	0.146875	1.05913	-1.61222	NaN	Protein Metabolism
P02413	LSU ribosomal protein L15p (L27Ae)	rplO	NO	-1.07549	0.454477	-0.490278	-1.87583	Ribosomal	Protein Metabolism
P0ADY7	LSU ribosomal protein L16p (L10e)	rplP	YES	-1.07812	-0.0294344	-1.04939	-0.561141	Ribosomal	Protein Metabolism
P0AG44	LSU ribosomal protein L17p	rplQ	NO	0.0400923	0.444043	0.794563	0.905542	Ribosomal	Protein Metabolism
P0C018	LSU ribosomal protein L18p (L5e)	rplR	NO	-0.551151	-2.35991	0.523967	-1.19494	Ribosomal	Protein Metabolism
P0A7K6	LSU ribosomal protein L19p	rplS	NO	-0.376909	-0.629146	0.79859	-1.53244	Ribosomal	Protein Metabolism
P0A7L3	LSU ribosomal protein L20p	rplT	YES	0.582576	1.32083	2.09571	2.07682	Ribosomal	Virulence
P0AG48	LSU ribosomal protein L21p	rplU	NO	-0.534942	-0.776336	0.0203348	-1.46591	NaN	Protein Metabolism
P61175	LSU ribosomal protein L22p (L17e)	rplV	NO	1.19415	0.249246	1.55663	-0.27128	Ribosomal	Protein Metabolism
P0ADZ0	LSU ribosomal protein L23p (L23Ae)	rplW	NO	-0.848072	-1.78803	-0.694812	-0.17058	NaN	Protein Metabolism
P60624	LSU ribosomal protein L24p (L26e)	rplX	NO	-0.791894	-0.216212	-0.0536721	-0.601402	Ribosomal	Protein Metabolism
P68919	LSU ribosomal protein L25p	rplY	NO	0.230452	0.179904	0.139787	-1.58825	NaN	Protein Metabolism
P0A7L8	LSU ribosomal protein L27p	rpmA	YES	-2.24053	0.00150938	-2.88667	-0.395179	NaN	Protein Metabolism
P0A7M2	LSU ribosomal protein L28p	rpmB	NO	-1.12137	0.454717	-0.621468	0.21153	NaN	Protein Metabolism
P0A7M6	LSU ribosomal protein L29p (L35e)	rpmC	YES	OFF	-0.921334	-1.647	-2.57411	NaN	Protein Metabolism
P0AG51	LSU ribosomal protein L30p (L7e)	rpmD	NO	-0.410719	-0.627419	-1.57134	-1.98867	NaN	Protein Metabolism
P0A7M9	LSU ribosomal protein L31p	rpmE	NO	OFF	-0.50974	OFF	-1.26051	Ribosomal	Protein Metabolism
P0A7N4	LSU ribosomal protein L32p	rpmF	NO	OFF	OFF	OFF	OFF	NaN	Protein Metabolism
P0A7Z4	DNA-directed RNA polymerase alpha subunit (EC 2.7.7.6)	rpoA	YES	1.04358	0.701991	0.691771	-0.0600057	Cytoplasmic(manually curated)	RNA Metabolism
P0A8V2	DNA-directed RNA polymerase beta subunit (EC 2.7.7.6)	rpoB	NO	-0.029429	0.0193868	-0.0766894	0.238199	Peripheral inner membrane protein facing the cytoplasm	Virulence
P0A8T7	DNA-directed RNA polymerase beta' subunit (EC 2.7.7.6)	rpoC	YES	0.164669	0.189182	0.0567831	0.297937	Peripheral inner membrane protein facing the cytoplasm	Virulence
P00579	RNA polymerase sigma factor RpoD	rpoD	YES	0.0944749	0.0961013	-0.390528	0.529965	Nucleoid, Peripheral inner membrane protein facing the cytoplasm	RNA Metabolism
P0AGB6	RNA polymerase sigma factor RpoE	rpoE	NO	0.653319	0.54314	-0.156136	0.121868	Nucleoid, Peripheral inner membrane protein facing the cytoplasm	RNA Metabolism
P24255	RNA polymerase sigma-54 factor RpoN	rpoN	YES	-0.0955221	-0.315513	-0.397859	0.362584	Nucleoid	RNA Metabolism
P0AG67	SSU ribosomal protein S1p	rpsA	NO	0.386292	0.715945	0.268232	0.0970885	Ribosomal	Protein Metabolism
P0A7V0	SSU ribosomal protein S2p (SAe)	rpsB	YES	0.919802	2.11717	1.30098	1.45678	Ribosomal	Protein Metabolism
P0A7V3	SSU ribosomal protein S3p (S3e)	rpsC	YES	0.0501979	1.14935	0.629017	0.958119	NaN	Protein Metabolism
P0A7V8	SSU ribosomal protein S4p (S9e)	rpsD	NO	-0.0597141	0.609386	-0.0800358	0.655715	Ribosomal	Protein Metabolism
P0A7W1	SSU ribosomal protein S5p (S2e)	rpsE	NO	-0.438534	-0.0274685	-0.142009	-1.75604	Ribosomal	Protein Metabolism
P02358	SSU ribosomal protein S6p	rpsF	NO	0.0438023	-0.00993299	0.307324	-2.3683	Ribosomal	Protein Metabolism
P02359	SSU ribosomal protein S7p (S5e)	rpsG	NO	0.123863	0.247647	-0.230313	-1.68089	Ribosomal	Virulence
P0A7W7	SSU ribosomal protein S8p (S15Ae)	rpsH	NO	-0.897818	-1.05775	-0.874477	-0.25593	Ribosomal	Protein Metabolism
P0A7X3	SSU ribosomal protein S9p (S16e)	rpsI	NO	-0.660878	0.278027	-0.31638	0.0887109	Ribosomal	Protein Metabolism
P0A7R5	SSU ribosomal protein S10p (S20e)	rpsJ	NO	-0.563617	-2.14548	0.137367	0.0792133	Ribosomal	Protein Metabolism
P0A7R9	SSU ribosomal protein S11p (S14e)	rpsK	NO	-0.786686	-0.680599	-0.115123	-1.60647	Ribosomal	Protein Metabolism
P0A7S3	SSU ribosomal protein S12p (S23e)	rpsL	NO	-0.595729	0.69441	-1.12179	0.284403	NaN	Virulence
P0A7S9	SSU ribosomal protein S13p (S18e)	rpsM	NO	-0.116128	0.319495	0.810124	-0.557364	Ribosomal	Protein Metabolism
P0AG59	SSU ribosomal protein S14p (S29e)	rpsN	NO	-1.22467	-1.1099	-1.46159	-0.569491	Ribosomal	Protein Metabolism
P0ADZ4	SSU ribosomal protein S15p (S13e)	rpsO	NO	0.543139	-1.22884	0.47131	-0.947137	Ribosomal	Protein Metabolism
P0A7T3	SSU ribosomal protein S16p	rpsP	NO	0.687763	0.476751	0.195706	-0.0521859	Ribosomal	Protein Metabolism
P0AG63	SSU ribosomal protein S17p (S11e)	rpsQ	NO	-0.113859	0.959916	0.823908	0.17879	Ribosomal	Protein Metabolism
P0A7T7	SSU ribosomal protein S18p	rpsR	NO	-0.269219	0.47543	0.597319	-1.0715	NaN	Protein Metabolism
P0A7U3	SSU ribosomal protein S19p (S15e)	rpsS	NO	0.862746	0.527961	0.971713	0.575441	NaN	Protein Metabolism
P0A7U7	SSU ribosomal protein S20p	rpsT	YES	-0.380232	-1.13448	-1.74098	-0.705574	NaN	Protein Metabolism
P68679	SSU ribosomal protein S21p	rpsU	YES	-1.69241	0.868149	-2.12474	-0.357763	NaN	Protein Metabolism
P0A8R0	Ribonuclease E inhibitor RraA	rraA	YES	0.120945	-0.459894	0.103553	-0.117334	NaN	RNA Metabolism
P0AF90	Ribonuclease E inhibitor RraB	rraB	NO	OFF	0.903345	0.557971	0.463632	NaN	RNA Metabolism
P0AFX4	Regulator of sigma D	rsd	NO	OFF	OFF	-1.16513	OFF	Cytoplasmic	RNA Metabolism
P0AFX9	Sigma factor RpoE negative regulatory protein RseB precursor	rseB	NO	-0.621304	-0.0960507	-1.20746	-0.490365	Periplasmic	RNA Metabolism
P39286	Ribosome small subunit-stimulated GTPase EngC	rsgA	YES	-0.942128	-0.192874	-0.806353	0.109693	Peripheral inner membrane protein facing the cytoplasm	Protein Metabolism
P06992	SSU rRNA (adenine(1518)-N(6)/adenine(1519)-N(6))-dimethyltransferase (EC 2.1.1.182)	rsmA	NO	ON	ON	ON	ON	Peripheral inner membrane protein facing the cytoplasm	Protein Metabolism
P36929	Ribosomal RNA small subunit methyltransferase B (EC 2.1.1.176) (16S rRNA m5C967 methyltransferase) (rRNA (cytosine-C(5)-)-methyltransferase RsmB)	rsmB	NO	N.A.	ON	N.A.	N.A.	Integral Inner Membrane	RNA Metabolism
P39406	Ribosomal RNA small subunit methyltransferase C (EC 2.1.1.172) (16S rRNA m2G1207 methyltransferase) (rRNA (guanine-N(2)-)-methyltransferase RsmC)	rsmC	YES	-0.433652	0.425456	-0.356066	-0.240242	Peripheral inner membrane protein facing the cytoplasm	RNA Metabolism
P0AGL7	Ribosomal RNA small subunit methyltransferase E (EC 2.1.1.-)	rsmE	NO	OFF	1.08155	0.499047	0.85329	Peripheral inner membrane protein facing the cytoplasm	Stress Response
P60390	Ribosomal RNA small subunit methyltransferase H (EC 2.1.1.199) (16S rRNA m(4)C1402 methyltransferase) (rRNA (cytosine-N(4)-)-methyltransferase RsmH)	rsmH	NO	-0.861967	-0.143727	-0.451133	-0.197915	Peripheral inner membrane protein facing the cytoplasm	Stress Response
P67087	rRNA small subunit methyltransferase I	rsmI	YES	0.352243	1.09606	0.51144	-0.36997	Cytoplasmic	Stress Response
P0ACM2	HTH-type transcriptional repressor RspR	rspR	NO	N.A.	N.A.	ON	ON	Nucleoid	Uncategorized
P52108	Transcriptional regulatory protein RstA	rstA	NO	-0.092644	-0.811424	0.170737	-0.530008	Nucleoid	Regulation and Cell signaling
P0AA43	Ribosomal small subunit pseudouridine synthase A (EC 4.2.1.70)	rsuA	NO	-0.296444	-0.136623	-0.905006	-0.272775	Cytoplasmic	Nucleosides and Nucleotides
P77285	Electron transport complex protein RnfG	rsxG	NO	N.A.	ON	ON	N.A.	Periplasmic	Respiration
P0A809	Holliday junction DNA helicase RuvA	ruvA	NO	ON	N.A.	N.A.	N.A.	Nucleoid	DNA Metabolism
P0A812	Holliday junction DNA helicase RuvB	ruvB	NO	ON	N.A.	ON	N.A.	Nucleoid	DNA Metabolism
Q47622	Peptide transport periplasmic protein SapA	sapA	NO	OFF	OFF	OFF	-0.18765	Periplasmic	Membrane Transport
P0AAH8	Putrescine export system ATP-binding protein SapF	sapF	NO	N.A.	ON	ON	ON	Peripheral inner membrane protein facing the cytoplasm	Membrane Transport
P04995	Exodeoxyribonuclease I (EC 3.1.11.1)	sbcB	NO	-0.277512	0.398643	-0.0574176	-0.192611	Cytoplasmic	DNA Metabolism
P13458	Exonuclease SbcC	sbcC	NO	OFF	-0.75013	-0.670151	0.0135409	Nucleoid	DNA Metabolism
P0AG78	Sulfate-binding protein Sbp	sbp	NO	OFF	-0.263777	OFF	OFF	Periplasmic	Sulfur Metabolism
P16095	L-serine dehydratase, alpha subunit (EC 4.3.1.17)	sdaA	NO	-0.688564	-0.524357	-0.150231	-0.428515	Peripheral inner membrane protein facing the cytoplasm	Carbohydrates
P30744	L-serine dehydratase, alpha subunit (EC 4.3.1.17)	sdaB	NO	0.549852	0.242836	1.05594	OFF	Cytoplasmic	Carbohydrates
P0AAD6	Serine transporter	sdaC	NO	0.101282	0.483803	0.307475	0.159153	Integral Inner Membrane	Carbohydrates
P0AC41	Succinate dehydrogenase flavoprotein subunit (EC 1.3.99.1)	sdhA	YES	0.861835	-0.134351	0.235173	0.129325	Peripheral inner membrane protein facing the cytoplasm	Respiration
P07014	Succinate dehydrogenase iron-sulfur protein (EC 1.3.99.1)	sdhB	YES	1.81386	0.791677	1.21666	0.791425	Peripheral inner membrane protein facing the cytoplasm	Respiration
P69054	Succinate dehydrogenase cytochrome b-556 subunit	sdhC	NO	N.A.	ON	ON	N.A.	Integral Inner Membrane	Respiration
P0AC44	Succinate dehydrogenase hydrophobic membrane anchor protein	sdhD	NO	0.322986	0.2798	0.963593	0.412806	Integral Inner Membrane	Respiration
P10408	Protein translocase subunit SecA	secA	YES	1.07928	1.08062	1.35745	0.877978	NaN	Membrane Transport
P0AG86	Protein-export protein SecB	secB	NO	0.500995	-0.491525	0.418011	-0.603714	Peripheral inner membrane protein facing the cytoplasm	Membrane Transport
P0AG90	Protein translocase subunit SecD	secD	YES	1.25276	1.28769	1.54411	0.915333	Integral Inner Membrane	Membrane Transport
P0AG96	Protein translocase subunit SecE	secE	NO	ON	ON	ON	ON	Integral Inner Membrane	Uncategorized
P0AG93	Protein translocase subunit SecF	secF	NO	N.A.	ON	ON	N.A.	Integral Inner Membrane	Membrane Transport
P0AG99	Preprotein translocase subunit SecG (TC 3.A.5.1.1)	secG	YES	0.902079	-1.2066	0.872522	0.136858	Integral Inner Membrane	Regulation and Cell signaling
P0A821	L-seryl-tRNA(Sec) selenium transferase (EC 2.9.1.1)	selA	NO	0.0611392	-0.87853	-0.552166	-0.104454	NaN	Protein Metabolism
P14081	Selenocysteine-specific translation elongation factor	selB	YES	0.528949	1.60551	1.3823	1.5491	Cytoplasmic	Protein Metabolism
P0AFY8	Negative modulator of initiation of replication	seqA	NO	0.344303	0.229476	0.318515	0.354046	Peripheral inner membrane protein facing the cytoplasm	RNA Metabolism
P0A9T0	D-3-phosphoglycerate dehydrogenase (EC 1.1.1.95)	serA	YES	0.346627	0.120498	0.502597	0.0153388	Cytoplasmic	Cofactors, Vitamins, Prosthetic Groups, Pigments
P0AGB0	Phosphoserine phosphatase (EC 3.1.3.3)	serB	NO	OFF	-0.240228	OFF	OFF	Cytoplasmic	Amino Acids and Derivatives
P23721	Phosphoserine aminotransferase (EC 2.6.1.52)	serC	NO	-0.14423	0.25014	-0.0628014	-0.0805285	Cytoplasmic	Cofactors, Vitamins, Prosthetic Groups, Pigments
P0A8L1	Seryl-tRNA synthetase (EC 6.1.1.11)	serS	YES	-0.0102362	0.477345	0.18046	0.402005	Peripheral inner membrane protein facing the cytoplasm	Protein Metabolism
C1P5Z7	Putative inhibitor of glucose uptake transporter SgrT	sgrT	NO	-0.769271	-0.331449	-0.064265	0.094001	NaN	Uncategorized
P0AEU7	Outer membrane protein H precursor	skp	NO	0.173715	-0.502489	-0.27387	-0.609432	Periplasmic	Stress Response
P0C093	Nucleoid occlusion factor SlmA (Protein Ttk) (Synthetically lethal with a defective Min system protein A)	slmA	NO	N.A.	N.A.	ON	N.A.	Nucleoid	Uncategorized
P0AGC3	Soluble lytic murein transglycosylase precursor (EC 3.2.1.-)	slt	YES	-0.871771	-0.577685	-0.876954	0.60247	Periplasmic	Cell Wall and Capsule
P0A8W2	Transcriptional regulator SlyA	slyA	YES	-1.31072	-1.52174	-1.75153	-0.839841	Nucleoid	RNA Metabolism
P0A905	Outer membrane lipoprotein SlyB	slyB	NO	1.07688	-0.00550156	0.912248	0.288117	Outer Membrane Lipoprotein	Regulation and Cell signaling
P0A9K9	FKBP-type peptidyl-prolyl cis-trans isomerase SlyD (EC 5.2.1.8)	slyD	YES	-1.7304	-1.73743	-1.85656	-1.48313	Peripheral inner membrane protein facing the cytoplasm	Protein Metabolism
P0A832	tmRNA-binding protein SmpB	smpB	YES	OFF	2.44222	1.01045	OFF	Cytoplasmic	Stress Response
P00448	Manganese superoxide dismutase (EC 1.15.1.1)	sodA	NO	-4.02713	-0.736934	-3.19489	-2.50024	Periplasmic	Stress Response
P0AGD3	Superoxide dismutase [Fe] (EC 1.15.1.1)	sodB	NO	-2.81161	-0.6516	-1.59106	-1.61151	Periplasmic	Stress Response
P0AG14	Probable protease SohB (EC 3.4.21.-)	sohB	YES	1.31964	1.48469	1.26064	1.00159	Integral Inner Membrane	Uncategorized
P40874	N-methyl-L-tryptophan oxidase (MTOX) (EC 1.5.3.-)	solA	NO	OFF	-1.52405	-0.884111	-0.927273	Peripheral inner membrane protein facing the cytoplasm	Amino Acids and Derivatives
P21170	Biosynthetic arginine decarboxylase (EC 4.1.1.19)	speA	YES	0.965227	1.20478	0.98003	0.291619	Periplasmic	Amino Acids and Derivatives
P60651	Agmatinase (EC 3.5.3.11)	speB	YES	0.99172	1.26446	1.03581	0.881454	Cytoplasmic	Amino Acids and Derivatives
P21169	Ornithine decarboxylase (EC 4.1.1.17)	speC	NO	OFF	-0.263272	-0.278013	-0.197464	Cytoplasmic	Amino Acids and Derivatives
P0A7F6	S-adenosylmethionine decarboxylase proenzyme (EC 4.1.1.50), prokaryotic class 1A	speD	NO	N.A.	ON	ON	N.A.	Cytoplasmic	Amino Acids and Derivatives
P09158	Spermidine synthase (EC 2.5.1.16)	speE	NO	-0.1118	0.722419	0.44415	0.306709	Cytoplasmic	Amino Acids and Derivatives
P0A951	Spermidine N1-acetyltransferase (EC 2.3.1.57)	speG	NO	N.A.	ON	ON	ON	Cytoplasmic	Amino Acids and Derivatives
P0AG24	GTP pyrophosphokinase (EC 2.7.6.5), (p)ppGpp synthetase II	spoT	NO	0.139718	0.212274	0.603449	0.277647	Cytoplasmic	Regulation and Cell signaling
P08395	Protease 4 (EC 3.4.21.-) (Endopeptidase IV) (Protease IV) (Signal peptide peptidase)	sppA	NO	0.308116	0.817861	0.216081	0.194	Integral Inner Membrane	Uncategorized
P77754	Periplasmic chaperone Spy (Spheroplast protein Y)	spy	NO	-0.0641203	0.294925	0.0995509	0.951835	Periplasmic	Uncategorized
P05707	Sorbitol-6-phosphate 2-dehydrogenase (EC 1.1.1.140)	srlD	YES	0.815028	2.23634	1.12342	1.68481	Cytoplasmic (manually curated)	Carbohydrates
P56580	PTS system, glucitol/sorbitol-specific IIB component and second of two IIC components (EC 2.7.1.69)	srlE	NO	ON	ON	ON	ON	NaN	Carbohydrates
P21507	ATP-dependent RNA helicase SrmB	srmB	NO	0.14445	-0.157094	0.496168	0.519455	Peripheral inner membrane protein facing the cytoplasm	RNA Metabolism
P0AGE0	Single-stranded DNA-binding protein	ssb	NO	-0.0178425	-0.0974359	0.32119	1.01542	Cytoplasmic	DNA Metabolism
P31142	3-mercaptopyruvate sulfurtransferase (MST) (EC 2.8.1.2) (Rhodanese-like protein)	sseA	NO	-1.96158	-0.834749	-1.95871	-1.58902	Cytoplasmic	Virulence, Disease and Defense
Q46812	Protein SsnA	ssnA	YES	-0.865296	-1.84099	-0.627624	-0.253339	Cytoplasmic	Uncategorized
P0ACA3	Stringent starvation protein A	sspA	NO	-1.37761	-1.50976	-1.70749	-0.885271	Cytoplasmic	Stress Response
P0AFZ3	Stringent starvation protein B	sspB	YES	-0.436568	-1.3318	-1.30876	-1.17401	Peripheral inner membrane protein facing the cytoplasm	Stress Response
P27306	Soluble pyridine nucleotide transhydrogenase (EC 1.6.1.1)	sthA	NO	-0.583539	0.00139705	-0.0820814	0.0480987	Peripheral inner membrane protein facing the cytoplasm	Phosphorus Metabolism
P0AFG3	2-oxoglutarate dehydrogenase E1 component (EC 1.2.4.2)	sucA	NO	0.417544	-0.0801347	0.540884	0.466768	Peripheral inner membrane protein facing the cytoplasm	Carbohydrates
P0AFG6	Dihydrolipoamide succinyltransferase component (E2) of 2-oxoglutarate dehydrogenase complex (EC 2.3.1.61)	sucB	YES	0.815277	0.855805	0.709134	0.299259	Peripheral inner membrane protein facing the cytoplasm	Carbohydrates
P0A836	Succinyl-CoA ligase [ADP-forming] beta chain (EC 6.2.1.5)	sucC	NO	-0.230262	-0.532036	-0.941051	-0.821652	Peripheral inner membrane protein facing the cytoplasm	Carbohydrates
P0AGE9	Succinyl-CoA ligase [ADP-forming] alpha chain (EC 6.2.1.5)	sucD	NO	0.660528	0.606443	0.840404	0.854976	Peripheral inner membrane protein facing the cytoplasm	Carbohydrates
P0ADG4	Inositol-1-monophosphatase (I-1-Pase) (IMPase) (Inositol-1-phosphatase) (EC 3.1.3.25)	suhB	YES	0.684273	0.917042	-0.444514	0.0743021	Peripheral inner membrane protein facing the cytoplasm	Carbohydrates
P0ABZ6	Survival protein SurA precursor (Peptidyl-prolyl cis-trans isomerase SurA) (EC 5.2.1.8)	surA	NO	-2.28571	-0.739615	-1.86293	-0.914179	Periplasmic	Stress Response
P0A840	Exopolyphosphatase (EC 3.6.1.11)	surE	NO	-0.500994	-0.424372	-0.504584	-0.000886108	Cytoplasmic	Phosphorus Metabolism
P05100	DNA-3-methyladenine glycosylase (EC 3.2.2.20)	tag	NO	N.A.	N.A.	ON	ON	NaN	DNA Metabolism
P0A867	Transaldolase (EC 2.2.1.2)	talA	YES	-1.73129	OFF	-2.49945	-0.920674	Cytoplasmic	Carbohydrates
P0A870	Transaldolase (EC 2.2.1.2)	talB	NO	-0.85528	-0.361666	-0.523141	-0.17741	Peripheral inner membrane protein facing the cytoplasm	Carbohydrates
P76145	Trans-aconitate 2-methyltransferase (EC 2.1.1.144)	tam	NO	OFF	OFF	OFF	-0.242208	NaN	Uncategorized
P0ADE4	Translocation and assembly module TamA (Autotransporter assembly factor TamA)	tamA	YES	0.789414	OFF	OFF	OFF	Outer Membrane b-barrel protein	Membrane Transport
P39321	Translocation and assembly module TamB (Autotransporter assembly factor TamB)	tamB	YES	-0.296094	-0.130775	-0.65477	-0.0104379	Integral Inner Membrane	Membrane Transport
P07018	Methyl-accepting chemotaxis protein IV (dipeptide chemoreceptor protein)	tap	YES	0.449837	0.74942	0.423528	-0.911061	NaN	Motility and Chemotaxis
P07017	Methyl-accepting chemotaxis protein II (aspartate chemoreceptor protein)	tar	NO	0.640898	0.249357	0.38507	0.168355	Integral Inner Membrane	Motility and Chemotaxis
P0A9T4	Protein tas	tas	YES	-1.15882	-0.509038	-0.810255	0.16597	Cytoplasmic	Stress Response
P69428	Twin-arginine translocation protein TatA	tatA	YES	0.722854	-1.17738	0.704427	0.928346	Integral Inner Membrane	Membrane Transport
P69425	Twin-arginine translocation protein TatB	tatB	YES	0.353986	-0.0275425	-1.0475	0.0334435	Integral Inner Membrane	Membrane Transport
Q46927	CsdL (EC-YgdL) protein of the HesA/MoeB/ThiF family, part of the CsdA-E-L sulfur transfer pathway	tcdA	NO	N.A.	ON	ON	ON	Integral Inner Membrane	Sulfur Metabolism
P07913	L-threonine 3-dehydrogenase (EC 1.1.1.103)	tdh	NO	-0.202991	0.163689	-0.0748154	0.232922	Cytoplasmic	Amino Acids and Derivatives
P23331	Thymidine kinase (EC 2.7.1.21)	tdk	NO	-0.170942	-0.141044	-0.763213	0.228088	Cytoplasmic	Nucleosides and Nucleotides
P25397	Tellurite resistance protein TehB	tehB	NO	N.A.	N.A.	ON	N.A.	NaN	Stress Response
P0AGG2	Acyl-CoA thioesterase II (EC 3.1.2.-)	tesB	NO	0.0266826	0.392809	0.359085	1.03513	Cytoplasmic	Fatty Acids, Lipids, and Isoprenoids
P0A847	tRNA-guanine transglycosylase (EC 2.4.2.29)	tgt	NO	ON	ON	ON	N.A.	Cytoplasmic	RNA Metabolism
P76422	Hydroxymethylpyrimidine phosphate kinase ThiD (EC 2.7.4.7)	thiD	YES	ON	ON	ON	N.A.	Cytoplasmic	Cofactors, Vitamins, Prosthetic Groups, Pigments
P77718	Rhodanese-like domain required for thiamine synthesis	thiI	NO	0.0323697	0.448066	-0.43982	0.366829	NaN	Cofactors, Vitamins, Prosthetic Groups, Pigments
P0AGG0	Thiamine-monophosphate kinase (EC 2.7.4.16)	thiL	YES	0.275016	-0.516311	-0.0431273	-0.261453	Cytoplasmic	Cofactors, Vitamins, Prosthetic Groups, Pigments
P00561	Aspartokinase (EC 2.7.2.4)	thrA	YES	-0.311229	0.0737365	-0.197005	-0.00985591	Peripheral inner membrane protein facing the cytoplasm	Amino Acids and Derivatives
P00547	Homoserine kinase (EC 2.7.1.39)	thrB	NO	OFF	0.186613	-0.151851	0.165521	Cytoplasmic	Amino Acids and Derivatives
P00934	Threonine synthase (EC 4.2.3.1)	thrC	NO	-0.61503	-0.384772	-0.610601	-0.955732	Cytoplasmic	Amino Acids and Derivatives
P0A8M3	Threonyl-tRNA synthetase (EC 6.1.1.3)	thrS	YES	0.704067	1.3732	0.984634	1.19372	Peripheral inner membrane protein facing the cytoplasm	Protein Metabolism
P0A884	Thymidylate synthase (EC 2.1.1.45)	thyA	NO	-0.359679	-0.101274	-0.478082	-0.282245	Cytoplasmic	Nucleosides and Nucleotides
P0A850	Trigger factor (TF) (EC 5.2.1.8) (PPIase)	tig	YES	0.32235	0.723309	0.36721	0.170346	Peripheral inner membrane protein facing the cytoplasm	Protein Metabolism
P27302	Transketolase (EC 2.2.1.1)	tktA	YES	-0.200325	0.507795	0.0792394	0.393709	Peripheral inner membrane protein facing the cytoplasm	Carbohydrates
P33570	Transketolase (EC 2.2.1.1)	tktB	YES	-2.10551	-2.07322	-2.1729	-0.475707	Cytoplasmic (manually curated)	Carbohydrates
P0AGG8	TldD protein, part of TldE/TldD proteolytic complex	tldD	YES	-0.19669	0.33628	-0.330831	0.0701215	Cytoplasmic	Protein Metabolism
P0A853	Tryptophanase (EC 4.1.99.1) (L-tryptophan indole-lyase) (TNase)	tnaA	YES	-0.194806	-0.601999	-0.213366	0.0805567	Cytoplasmic	Aromatic amino acids and derivatives
P19934	TolA protein	tolA	NO	N.A.	N.A.	ON	N.A.	Integral Inner Membrane	Membrane Transport
P0A855	tolB protein precursor, periplasmic protein involved in the tonb-independent uptake of group A colicins	tolB	NO	OFF	-1.57575	OFF	-1.31858	NaN	Membrane Transport
P02930	Type I secretion outer membrane protein, TolC precursor	tolC	YES	0.694426	0.686499	0.568184	0.223559	Outer Membrane b-barrel protein	Virulence, Disease and Defense
P0ABU9	MotA/TolQ/ExbB proton channel family protein	tolQ	NO	ON	ON	ON	ON	Integral Inner Membrane	Membrane Transport
P0ABV6	Tol biopolymer transport system, TolR protein	tolR	NO	N.A.	N.A.	ON	ON	Integral Inner Membrane	Membrane Transport
P06612	DNA topoisomerase 1 (EC 5.99.1.2) (DNA topoisomerase I) (Omega-protein) (Relaxing enzyme) (Swivelase) (Untwisting enzyme)	topA	NO	-0.450726	-0.349544	0.0164969	0.525552	Nucleoid	DNA Metabolism
P0A858	Triosephosphate isomerase (EC 5.3.1.1)	tpiA	YES	-2.15805	-0.649509	-0.996267	0.0681142	Cytoplasmic (manually curated)	Carbohydrates
P0A862	Thiol peroxidase, Tpx-type (EC 1.11.1.15)	tpx	NO	-1.70844	-1.42767	-2.2092	-3.13009	Peripheral inner membrane protein facing the cytoplasm	Sulfur Metabolism
P13482	Trehalase (EC 3.2.1.28)	treA	NO	OFF	OFF	-1.02915	-1.02829	Periplasmic	Carbohydrates
P36672	PTS system, trehalose-specific IIC component (EC 2.7.1.69)	treB	YES	2.66975	3.13044	2.96764	1.38006	Integral Inner Membrane (manually curated)	Carbohydrates
P28904	Trehalose-6-phosphate hydrolase (EC 3.2.1.93)	treC	NO	-0.239211	0.603923	0.121079	-0.63763	Peripheral inner membrane protein facing the cytoplasm	Carbohydrates
P05704	Methyl-accepting chemotaxis protein III (ribose and galactose chemoreceptor protein)	trg	NO	-0.122176	-0.76436	-0.156456	-0.285163	NaN	Motility and Chemotaxis
P0AGI8	Trk system potassium uptake protein TrkA	trkA	NO	N.A.	ON	ON	N.A.	NaN	Potassium metabolism
P23003	tRNA/tmRNA (uracil-C(5))-methyltransferase (EC 2.1.1.-) (EC 2.1.1.35) (tRNA (uracil(54)-C(5))-methyltransferase) (tRNA(m5U54)-methyltransferase) (RUMT) (tmRNA (uracil(341)-C(5))-methyltransferase)	trmA	NO	-1.46351	-0.0643186	-1.70778	0.515392	Cytoplasmic	RNA Metabolism
P0A8I5	tRNA (guanine-N(7)-)-methyltransferase (EC 2.1.1.33) (tRNA (guanine(46)-N(7))-methyltransferase) (tRNA(m7G46)-methyltransferase)	trmB	NO	N.A.	ON	N.A.	N.A.	Cytoplasmic	Uncategorized
P0A873	tRNA (Guanine37-N1) -methyltransferase (EC 2.1.1.31)	trmD	YES	0.304978	1.33433	0.837855	0.96073	Cytoplasmic	Protein Metabolism
P0AGJ2	tRNA (guanosine(18)-2'-O)-methyltransferase (EC 2.1.1.34) (tRNA [Gm18] methyltransferase)	trmH	NO	ON	N.A.	ON	N.A.	Cytoplasmic	RNA Metabolism
P0AE01	tRNA:Cm32/Um32 methyltransferase	trmJ	NO	-0.0850092	0.627164	0.0852955	0.442754	Peripheral inner membrane protein facing the cytoplasm	RNA Metabolism
P0A877	Tryptophan synthase alpha chain (EC 4.2.1.20)	trpA	NO	0.0535466	-0.238735	0.416319	0.739374	Cytoplasmic	Amino Acids and Derivatives
P0A879	Tryptophan synthase beta chain (EC 4.2.1.20)	trpB	NO	-0.349554	-0.395811	-0.460951	-0.325125	Cytoplasmic	Amino Acids and Derivatives
P00954	Tryptophanyl-tRNA synthetase (EC 6.1.1.2)	trpS	YES	0.396126	1.11731	0.712689	0.391235	Cytoplasmic	Protein Metabolism
P60340	tRNA pseudouridine synthase B (EC 4.2.1.70)	truB	NO	ON	ON	ON	ON	Cytoplasmic	RNA Metabolism
Q57261	tRNA pseudouridine 13 synthase (EC 4.2.1.-)	truD	YES	-0.428645	0.258292	-0.274414	-0.164289	Cytoplasmic	RNA Metabolism
P0AA25	Thioredoxin-1 (Trx-1)	trxA	YES	OFF	-2.23895	-3.47987	OFF	NaN	Stress Response
P0A9P4	Thioredoxin reductase (EC 1.8.1.9)	trxB	YES	0.493211	0.948316	0.12469	0.447901	Periplasmic	Sulfur Metabolism
P76256	TsaB protein, required for threonylcarbamoyladenosine (t(6)A) formation in tRNA	tsaB	NO	N.A.	ON	ON	ON	Cytoplasmic	RNA Metabolism
P05852	TsaD/Kae1/Qri7 protein, required for threonylcarbamoyladenosine t(6)A37 formation in tRNA	tsaD	NO	-0.954992	-1.05761	-1.32471	-1.63404	Cytoplasmic	RNA Metabolism
P0AF67	TsaE protein, required for threonylcarbamoyladenosine t(6)A37 formation in tRNA	tsaE	YES	-0.644621	-0.774441	-0.58003	-2.20569	Cytoplasmic	Cell Wall and Capsule
P0A6P1	Translation elongation factor Ts	tsf	NO	0.0213176	-0.303696	-0.135186	-0.22281	NaN	Protein Metabolism
P02942	Methyl-accepting chemotaxis protein I (serine chemoreceptor protein)	tsr	YES	0.814752	1.12354	0.516163	0.0502171	NaN	Motility and Chemotaxis
P0A927	Nucleoside-specific channel-forming protein tsx	tsx	YES	1.22171	1.66268	1.06327	0.982549	Outer Membrane b-barrel protein	Membrane Transport
P76055	tRNA(Cytosine32)-2-thiocytidine synthetase	ttcA	NO	OFF	0.383703	-0.204335	OFF	Cytoplasmic	RNA Metabolism
P0CE47	Translation elongation factor Tu	tufA	YES	0.58158	0.364282	0.787746	-0.125864	Peripheral inner membrane protein facing the cytoplasm	Virulence
P32132	GTP-binding protein TypA/BipA	typA	YES	-0.0862842	0.440223	0.431007	-0.108475	Peripheral inner membrane protein facing the cytoplasm	Protein Metabolism
P04693	Biosynthetic Aromatic amino acid aminotransferase alpha (EC 2.6.1.57)	tyrB	NO	0.236399	-0.208975	-0.200549	-0.354162	Cytoplasmic	Amino Acids and Derivatives
P07604	Transcriptional repressor protein TyrR	tyrR	YES	-0.455698	-0.62694	-0.508379	-0.0487189	Nucleoid	Amino Acids and Derivatives
P0AGJ9	Tyrosine--tRNA ligase (EC 6.1.1.1) (Tyrosyl-tRNA synthetase) (TyrRS)	tyrS	YES	0.734261	0.901274	0.680308	0.873889	NaN	Amino Acids and Derivatives
P0A6A0	Ubiquinone biosynthesis monooxygenase UbiB	ubiB	NO	ON	ON	ON	ON	Integral Inner Membrane	Cofactors, Vitamins, Prosthetic Groups, Pigments
P26602	Chorismate--pyruvate lyase (EC 4.1.3.40)	ubiC	NO	N.A.	N.A.	ON	N.A.	Cytoplasmic	Cofactors, Vitamins, Prosthetic Groups, Pigments
P0AAB4	3-polyprenyl-4-hydroxybenzoate carboxy-lyase (EC 4.1.1.-)	ubiD	NO	-0.149695	0.183089	-0.297029	-0.268418	Peripheral inner membrane protein facing the cytoplasm	Cofactors, Vitamins, Prosthetic Groups, Pigments
P0A887	Ubiquinone/menaquinone biosynthesis methyltransferase UbiE (EC 2.1.1.-)	ubiE	YES	-0.468053	-0.96431	-1.13818	-0.469046	Cytoplasmic	Cofactors, Vitamins, Prosthetic Groups, Pigments
P17993	Ubiquinone biosynthesis O-methyltransferase (2-octaprenyl-6-hydroxyphenol methylase) (EC 2.1.1.222) (3-demethylubiquinone-8 3-O-methyltransferase) (EC 2.1.1.64)	ubiG	NO	OFF	-0.218715	OFF	-0.397906	Cytoplasmic	Cofactors, Vitamins, Prosthetic Groups, Pigments
P25535	2-octaprenyl-3-methyl-6-methoxy-1,4-benzoquinol hydroxylase (EC 1.14.13.-)	ubiI	NO	-1.18797	-0.85189	-0.982507	-0.134911	Inner Membrane Lipoprotein	Cofactors, Vitamins, Prosthetic Groups, Pigments
P0ADP7	Protein YigP (COG3165) clustered with ubiquinone biosynthetic genes	ubiJ	NO	OFF	OFF	-0.0835054	0.0460674	Cytoplasmic	Cofactors, Vitamins, Prosthetic Groups, Pigments
P0AG03	3-polyprenyl-4-hydroxybenzoate carboxy-lyase UbiX (EC 4.1.1.-)	ubiX	NO	N.A.	N.A.	ON	ON	Cytoplasmic	Cofactors, Vitamins, Prosthetic Groups, Pigments
P37440	3-oxoacyl-[acyl-carrier protein] reductase (EC 1.1.1.100)	ucpA	NO	-0.404802	-0.220939	-0.901178	0.086042	Cytoplasmic	Fatty Acids, Lipids, and Isoprenoids
P0A8F4	Uridine kinase (EC 2.7.1.48) [C1]	udk	NO	ON	N.A.	ON	ON	Cytoplasmic	Nucleosides and Nucleotides
P12758	Uridine phosphorylase (EC 2.4.2.3)	udp	NO	-0.101973	0.145426	0.0873521	0.53067	Cytoplasmic	Nucleosides and Nucleotides
P0AG80	Glycerol-3-phosphate ABC transporter, periplasmic glycerol-3-phosphate-binding protein (TC 3.A.1.1.3)	ugpB	NO	OFF	OFF	OFF	OFF	Periplasmic	Carbohydrates
P10907	Glycerol-3-phosphate ABC transporter, ATP-binding protein UgpC (TC 3.A.1.1.3)	ugpC	NO	ON	N.A.	ON	ON	Peripheral inner membrane protein facing the cytoplasm	Carbohydrates
P0AGA6	Transcriptional regulatory protein UhpA	uhpA	NO	OFF	OFF	0.379495	-0.187129	Nucleoid	Carbohydrates
P05804	Beta-glucuronidase (EC 3.2.1.31)	uidA	NO	N.A.	ON	ON	ON	NaN	Carbohydrates
P0ACT6	Transcriptional repressor UidR	uidR	NO	0.338024	-0.182809	0.875039	0.398034	Nucleoid	Carbohydrates
P39304	3-keto-L-gulonate-6-phosphate decarboxylase UlaD (EC 4.1.1.85) (L-ascorbate utilization protein D)	ulaD	YES	-0.0587486	-0.152277	-0.513484	0.263699	Cytoplasmic	Carbohydrates
P0A9W0	Ascorbate utilization transcriptional regulator UlaR, HTH-type	ulaR	NO	N.A.	N.A.	N.A.	ON	Nucleoid	Carbohydrates
P12295	Uracil-DNA glycosylase, family 1	ung	YES	OFF	-0.609841	-0.48387	0.408274	Cytoplasmic	DNA Metabolism
P0A8F0	Uracil phosphoribosyltransferase (EC 2.4.2.9)	upp	NO	0.655158	0.390062	0.185992	0.184009	Cytoplasmic	Nucleosides and Nucleotides
P08390	Aspartate-semialdehyde dehydrogenase (EC 1.2.1.11)	usg	NO	-0.0451225	-0.0609279	-0.945022	-0.491044	Cytoplasmic	Amino Acids and Derivatives
P07024	5'-nucleotidase (EC 3.1.3.5)	ushA	YES	-0.138412	-0.281625	-0.441537	0.281817	NaN	Nucleosides and Nucleotides
P0AED0	Universal stress protein A	uspA	YES	-3.30046	-3.04601	-2.68949	-3.40624	Periplasmic (manually curated)	Stress Response
P37903	Universal stress protein F	uspF	NO	-1.29214	-2.02196	-0.472216	-0.456373	Cytoplasmic	Stress Response
P39177	Universal stress protein G	uspG	NO	-0.671181	-2.02911	-0.969678	-1.7598	Peripheral inner membrane protein facing the cytoplasm	Stress Response
P43672	ABC transporter ATP-binding protein uup	uup	NO	-0.341381	-0.0933064	-0.134328	-0.176308	Peripheral inner membrane protein facing the cytoplasm	Membrane Transport
P0A698	Excinuclease ABC subunit A	uvrA	YES	-0.768132	-0.513977	-0.762682	-0.143302	NaN	DNA Metabolism
P0A8F8	Excinuclease ABC subunit B	uvrB	YES	OFF	-2.11355	-2.00096	-0.965765	Nucleoid	DNA Metabolism
P0A8G0	Excinuclease ABC subunit C	uvrC	NO	N.A.	ON	N.A.	N.A.	Cytoplasmic	DNA Metabolism
P03018	ATP-dependent DNA helicase UvrD/PcrA	uvrD	YES	-0.899045	-0.316639	-1.10327	-1.32101	Nucleoid	DNA Metabolism
P0AED5	Response regulator UvrY	uvrY	NO	OFF	OFF	-0.439585	OFF	NaN	Virulence
P42604	Altronate dehydratase (EC 4.2.1.7)	uxaA	NO	OFF	-1.1123	-0.626257	OFF	Peripheral inner membrane protein facing the cytoplasm	Carbohydrates
P0A8G3	Uronate isomerase (EC 5.3.1.12)	uxaC	NO	-0.275511	-0.378102	-0.376917	-0.0912213	Cytoplasmic	Carbohydrates
P24215	Mannonate dehydratase (EC 4.2.1.8)	uxuA	NO	-1.6563	-1.24148	-1.81496	-1.13228	NaN	Carbohydrates
P39160	D-mannonate oxidoreductase (EC 1.1.1.57)	uxuB	YES	-2.51658	-1.80157	-1.42134	-0.77354	Cytoplasmic	Carbohydrates
P39161	Uxu operon transcriptional regulator	uxuR	NO	N.A.	ON	N.A.	N.A.	Nucleoid	Carbohydrates
P07118	Valine--tRNA ligase (EC 6.1.1.9) (Valyl-tRNA synthetase) (ValRS)	valS	NO	-0.504429	-0.293922	-0.355019	-0.0848229	Cytoplasmic	RNA Metabolism
P0AC75	Lipid IVA 3-deoxy-D-manno-octulosonic acid transferase (EC 2.4.99.12) [often with (EC 2.4.99.13) also]	waaA	NO	N.A.	N.A.	ON	N.A.	Integral Inner Membrane	Cell Wall and Capsule
P37750	Putative lipopolysaccharide biosynthesis O-acetyl transferase WbbJ (EC 2.3.1.-)	wbbJ	NO	0.597343	0.220611	0.847746	0.766299	NaN	Cell Wall and Capsule
P37751	Putative glycosyltransferase WbbK	wbbK	YES	1.0858	1.62656	1.06174	-0.680831	NaN	Cell Wall and Capsule
P71243	Colanic acid biosynthesis glycosyl transferase WcaL	wcaL	NO	0.860475	0.585257	0.467973	-0.38647	NaN	Cell Wall and Capsule
P27828	UDP-N-acetylglucosamine 2-epimerase (EC 5.1.3.14)	wecB	NO	N.A.	ON	ON	ON	Cytoplasmic	Cell Wall and Capsule
P27836	UDP-N-acetyl-D-mannosaminuronic acid transferase (UDP-ManNAcA transferase) (EC 2.4.1.180)	wecG	NO	ON	ON	N.A.	N.A.	Peripheral inner membrane protein facing the cytoplasm	Cell Wall and Capsule
P0A8G6	NAD(P)H dehydrogenase (quinone) (EC 1.6.5.2) (Flavoprotein WrbA) (NAD(P)H:quinone oxidoreductase) (NQO)	wrbA	YES	OFF	-2.12079	-3.05652	-1.26533	Cytoplasmic (manually curated)	Stress Response
P0AAA7	Lipid III flippase	wzxE	NO	N.A.	ON	ON	N.A.	Integral Inner Membrane	Uncategorized
P27835	Probable ECA polymerase	wzyE	YES	1.05627	1.62866	1.20111	0.80898	Integral Inner Membrane	Uncategorized
P76372	regulator of length of O-antigen component of lipopolysaccharide chains	wzzB	YES	0.873402	1.23327	1.23849	0.556048	NaN	Cell Wall and Capsule
P0AG00	regulator of length of O-antigen component of lipopolysaccharide chains	wzzE	NO	0.453676	0.969276	0.532388	0.210519	Integral Inner Membrane	Cell Wall and Capsule
Q46799	Xanthine dehydrogenase, molybdenum binding subunit (EC 1.17.1.4)	xdhA	NO	OFF	OFF	OFF	-0.78287	Cytoplasmic	Nucleosides and Nucleotides
Q46800	Xanthine dehydrogenase, FAD binding subunit (EC 1.17.1.4)	xdhB	NO	OFF	OFF	OFF	-0.760778	Cytoplasmic	Nucleosides and Nucleotides
Q46814	Possible hypoxanthine oxidase XdhD (EC 1.-.-.-)	xdhD	YES	-0.989305	-1.71315	-0.552103	-0.731492	NaN	Nucleosides and Nucleotides
P04994	Exodeoxyribonuclease VII large subunit (EC 3.1.11.6)	xseA	NO	-0.800625	-0.0651425	-0.115071	0.686855	NaN	DNA Metabolism
P0A8G9	Exodeoxyribonuclease VII small subunit (EC 3.1.11.6)	xseB	NO	0.794051	OFF	-0.0362543	OFF	NaN	DNA Metabolism
P09030	Exodeoxyribonuclease III (EC 3.1.11.2)	xthA	YES	0.545929	1.24657	0.3117	1.031	Nucleoid	DNA Metabolism
P00944	Xylose isomerase (EC 5.3.1.5)	xylA	NO	-0.279529	-0.764524	-0.439069	OFF	NaN	Carbohydrates
P37387	Xylose ABC transporter, periplasmic xylose-binding protein XylF	xylF	NO	OFF	OFF	OFF	OFF	Periplasmic	Carbohydrates
P0A8I3	UPF0246 protein YaaA	yaaA	YES	0.866804	0.796735	0.845601	1.31622	Cytoplasmic	Stress Response
P36879	Uncharacterized ABC transporter ATP-binding protein YadG	yadG	YES	0.976946	0.403717	0.0787308	-0.0734571	Peripheral inner membrane protein facing the cytoplasm	Membrane Transport
P62768	UPF0325 protein YaeH	yaeH	NO	-0.0740861	-1.26149	-0.186796	0.365538	Peripheral inner membrane protein facing the cytoplasm	Uncategorized
P30864	Uncharacterized HTH-type transcriptional regulator YafC	yafC	YES	-1.37293	-2.42869	-1.55034	-0.688168	Nucleoid	Uncategorized
P75682	Probable 2-keto-3-deoxy-galactonate aldolase YagE (Probable KDGal aldolase YagE) (EC 4.1.2.-)	yagE	NO	ON	ON	ON	N.A.	NaN	Carbohydrates
P77300	Uncharacterized HTH-type transcriptional regulator YagI	yagI	NO	N.A.	ON	N.A.	ON	Nucleoid	Uncategorized
P75691	Alcohol dehydrogenase (EC 1.1.1.1)	yahK	YES	OFF	-3.60397	-3.51923	-1.40275	NaN	Fatty Acids, Lipids, and Isoprenoids
P0C037	UPF0345 protein YaiE	yaiE	NO	OFF	-1.14031	OFF	OFF	NaN	Uncategorized
P0A8D3	UPF0178 protein YaiI	yaiI	NO	ON	N.A.	N.A.	N.A.	Cytoplasmic	Uncategorized
P51024	Uncharacterized protein YaiL	yaiL	NO	OFF	0.323078	-1.13487	-0.710105	Cytoplasmic	Uncategorized
P77562	Uncharacterized protein YaiW	yaiW	NO	N.A.	N.A.	ON	N.A.	NaN	Uncategorized
P0ADZ7	UPF0092 membrane protein YajC	yajC	NO	0.455755	-0.449145	0.745545	-0.987678	Integral Inner Membrane	Membrane Transport
P0ADA5	Uncharacterized lipoprotein YajG	yajG	NO	0.329113	-0.011598	0.442348	0.176956	Outer Membrane Lipoprotein	Uncategorized
P46122	Uncharacterized lipoprotein YajI	yajI	NO	OFF	OFF	-0.553383	-0.145715	NaN	Uncategorized
Q46948	Protein deglycase 3 (EC 3.1.2.-) (EC 3.5.1.-) (Chaperone protein YajL)	yajL	NO	OFF	0.410092	0.0294949	-1.24144	Cytoplasmic	Stress Response
P77735	Uncharacterized oxidoreductase YajO (EC 1.-.-.-)	yajO	YES	-0.973229	-1.43175	-0.828673	-1.07508	Cytoplasmic	Cofactors, Vitamins, Prosthetic Groups, Pigments
P0A8E7	UPF0234 protein YajQ	yajQ	NO	-1.9938	-0.342316	-1.60106	-1.24619	Cytoplasmic	Miscellaneous
P0A8B5	FIG000557: hypothetical protein co-occurring with RecR	ybaB	NO	-0.196649	0.0838723	-0.551292	-1.00199	Cytoplasmic	DNA Metabolism
P0AAR3	Cys-tRNA(Pro)/Cys-tRNA(Cys) deacylase YbaK (EC 4.2.-.-)	ybaK	NO	-0.398235	OFF	-0.736914	OFF	NaN	RNA Metabolism
P77717	Uncharacterized lipoprotein YbaY	ybaY	NO	-0.110186	-1.3367	-1.18653	-1.6606	Outer Membrane Lipoprotein	Uncategorized
P77395	Uncharacterized protein YbbN	ybbN	NO	-0.646769	-0.651732	-0.629574	-0.304019	NaN	Stress Response
P0AFP4	Uncharacterized oxidoreductase YbbO (EC 1.-.-.-)	ybbO	YES	0.96486	0.916529	0.677936	0.644087	NaN	Uncategorized
P37325	Uncharacterized protein YbcH	ybcH	NO	OFF	0.489895	0.324497	OFF	NaN	Uncategorized
P0AAT4	Miniconductance mechanosensitive channel YbdG	ybdG	NO	N.A.	N.A.	ON	N.A.	Integral Inner Membrane	Membrane Transport
P0AAT9	Uncharacterized protein YbeL	ybeL	NO	OFF	-1.49751	-2.60915	-2.74576	Cytoplasmic	Uncategorized
P0A9K3	Phosphate starvation-inducible protein PhoH, predicted ATPase	ybeZ	NO	0.346262	-0.0331564	-0.0731389	-0.302281	Peripheral inner membrane protein facing the cytoplasm	Phosphorus Metabolism
P0AFP6	GTP cyclohydrolase 1 type 2 homolog (Radiation resistance protein YbgI)	ybgI	NO	0.530519	-0.16462	-0.317877	0.649714	Cytoplasmic	DNA Metabolism
P75745	Uncharacterized protein YbgK	ybgK	NO	OFF	OFF	-0.620822	0.243648	Cytoplasmic	Uncategorized
P21829	Pyridoxal phosphate phosphatase YbhA (PLP phosphatase) (EC 3.1.3.74)	ybhA	YES	1.66096	0.856535	1.40511	-0.407856	NaN	Uncategorized
P46130	Pectinesterase (EC 3.1.1.11)	ybhC	NO	0.296473	0.0444192	-0.192781	-0.0440373	Outer Membrane Lipoprotein	Carbohydrates
P75777	Predicted membrane fusion protein (MFP) component of efflux pump, membrane anchor protein YbhG	ybhG	YES	0.573857	0.938133	1.04599	0.873271	Integral Inner Membrane	Membrane Transport
P75767	Putative gluconeogenesis factor	ybhK	YES	-0.0717107	-0.213254	-1.12558	-0.18013	Cytoplasmic	Uncategorized
P0AFQ2	ABC transport system, permease component YbhS	ybhS	YES	OFF	-0.245586	OFF	-1.67994	Integral Inner Membrane	Membrane Transport
P30177	Uncharacterized protein YbiB	ybiB	YES	-0.552641	-0.231836	-0.633282	0.357348	Cytoplasmic	Uncategorized
P30178	Malate dehydrogenase (EC 1.1.1.37)	ybiC	NO	-1.44367	-1.24367	-0.870852	-0.721117	Cytoplasmic	Carbohydrates
P0A9U3	Uncharacterized ABC transporter ATP-binding protein YbiT	ybiT	YES	-0.405836	0.410835	-0.460904	-0.386326	Peripheral inner membrane protein facing the cytoplasm	Membrane Transport
P75809	5-amino-6-(5-phospho-D-ribitylamino)uracil phosphatase YbjI (EC 3.1.3.-)	ybjI	NO	ON	N.A.	ON	N.A.	Cytoplasmic	Cofactors, Vitamins, Prosthetic Groups, Pigments
P75818	Uncharacterized lipoprotein YbjP	ybjP	YES	0.0469509	-0.764075	-0.49382	-0.107032	NaN	Uncategorized
P0A8C1	UPF0145 protein YbjQ	ybjQ	YES	0.658579	0.741614	-0.498779	-1.08677	Cytoplasmic	Uncategorized
P21367	Nicotinamidase family protein YcaC	ycaC	NO	-0.264247	-1.21552	-1.20172	0.454271	NaN	Cofactors, Vitamins, Prosthetic Groups, Pigments
P75838	Ribosomal protein S12 methylthiotransferase accessory factor YcaO	ycaO	YES	0.521439	1.14928	0.421995	-0.290414	Cytoplasmic	Protein Metabolism
P0AB03	Uncharacterized protein YcbJ	ycbJ	NO	N.A.	ON	ON	ON	Cytoplasmic	Uncategorized
P75863	Flavodoxin reductases (ferredoxin-NADPH reductases) family 1	ycbX	NO	-0.829896	-0.310323	-0.609597	-0.261341	Cytoplasmic	Respiration
P75867	ATP-dependent protease La (EC 3.4.21.53) Type II	ycbZ	YES	0.589564	1.12321	0.522968	0.461604	Peripheral inner membrane protein facing the cytoplasm	Protein Metabolism
P0AB12	Inner membrane protein YccF	yccF	NO	N.A.	ON	ON	N.A.	Integral Inner Membrane	Uncategorized
P75914	Probable phosphatase YcdX (EC 3.1.3.-)	ycdX	NO	-0.168935	-0.66722	-0.0962391	0.677444	Cytoplasmic	DNA Metabolism
P75915	Chaperone protein YcdY	ycdY	NO	OFF	-1.28086	-1.51013	-1.49672	Peripheral inner membrane protein facing the cytoplasm	Motility and Chemotaxis
P0AB28	Uncharacterized protein YceD (G30K)	yceD	NO	ON	ON	N.A.	N.A.	NaN	Uncategorized
P29217	UPF0502 protein YceH (G20.3)	yceH	NO	0.513796	0.0713181	0.0854628	0.739542	Cytoplasmic	Uncategorized
P75931	Putative oxidoreductase YceM (EC 1.-.-.-)	yceM	YES	-0.742876	-0.590098	-1.45092	0.185826	NaN	Uncategorized
P0AFQ7	Putative deoxyribonuclease YcfH	ycfH	NO	N.A.	N.A.	ON	N.A.	Cytoplasmic	DNA Metabolism
P0A8E1	UPF0227 protein YcfP	ycfP	NO	0.0763034	0.582832	0.211576	-0.0392694	NaN	Uncategorized
P76010	Flagellar brake protein YcgR (Cyclic di-GMP binding protein YcgR)	ycgR	YES	0.602892	0.937047	1.47463	1.19838	NaN	Motility and Chemotaxis
P0ABU2	GTP-binding and nucleic acid-binding protein YchF	ychF	NO	-0.669283	-0.143197	-0.148147	-0.142322	Cytoplasmic	Protein Metabolism
P0AB52	Protein YchN	ychN	NO	-0.559268	OFF	-0.967036	-0.468067	Cytoplasmic	Uncategorized
P21365	Membrane protein YciC, linked to IspA	yciC	NO	N.A.	N.A.	ON	N.A.	NaN	Cell Division and Cell Cycle
P31808	Uncharacterized oxidoreductase YciK (EC 1.-.-.-)	yciK	YES	0.377421	-0.713985	-0.0658093	0.272544	Cytoplasmic	Uncategorized
P0AFR4	Hypothetical YciO protein, TsaC/YrdC paralog	yciO	NO	-0.656522	-0.604513	-0.87826	-2.43619	Cytoplasmic	RNA Metabolism
P76034	Uncharacterized HTH-type transcriptional regulator YciT	yciT	YES	1.17311	0.204814	1.29966	1.16517	Cytoplasmic(manually curated)	RNA Metabolism
P0A8R7	Membrane protein YcjF	ycjF	YES	0.00693052	-0.331072	0.0775535	0.708206	Integral Inner Membrane	Regulation and Cell signaling
P51981	L-alanine-DL-glutamate epimerase	ycjG	NO	OFF	OFF	OFF	OFF	Peripheral inner membrane protein facing the cytoplasm	Miscellaneous
P76042	ABC-type sugar transport system, periplasmic binding protein YcjN	ycjN	NO	N.A.	N.A.	ON	N.A.	NaN	Carbohydrates
P52647	Pyruvate-flavodoxin oxidoreductase (EC 1.2.7.-)	ydbK	NO	OFF	0.15626	-0.570203	-0.0111603	Cytoplasmic	Carbohydrates
P34209	Protein YdcF	ydcF	NO	OFF	OFF	OFF	OFF	NaN	Uncategorized
P77171	LysR family transcriptional regulator YdcI	ydcI	NO	-0.228534	-0.293752	-0.236226	-0.0741001	NaN	Regulation and Cell signaling
P76097	Uncharacterized protein YdcJ	ydcJ	NO	OFF	OFF	OFF	-0.478452	NaN	Uncategorized
P64451	Uncharacterized membrane lipoprotein clustered with tellurite resistance proteins TehA/TehB	ydcL	NO	0.410191	-0.306747	-0.106295	0.0225626	NaN	Stress Response
P76104	Uncharacterized protease YdcP (EC 3.4.-.-)	ydcP	NO	N.A.	N.A.	N.A.	ON	NaN	Uncategorized
P76108	ABC transporter, periplasmic spermidine putrescine-binding protein PotD (TC 3.A.1.11.1)	ydcS	NO	OFF	OFF	OFF	OFF	NaN	Amino Acids and Derivatives
P77318	N-acetylgalactosamine-6-sulfatase (EC 3.1.6.4)	ydeN	NO	OFF	OFF	-0.272148	OFF	NaN	Carbohydrates
P39831	NADP-dependent 3-hydroxy acid dehydrogenase YdfG (L-allo-threonine dehydrogenase) (EC 1.1.1.381) (Malonic semialdehyde reductase) (EC 1.1.1.298)	ydfG	NO	-0.591044	-0.374988	-0.215786	0.399193	Cytoplasmic	Amino Acids and Derivatives
P77804	Protein YdgA	ydgA	NO	0.320963	0.296391	0.23024	0.0150793	Peripheral inner membrane protein facing the periplasm	Uncategorized
P76177	Protein YdgH	ydgH	YES	-1.28708	-1.34493	-1.10695	0.116105	Periplasmic	Uncategorized
P77376	Uncharacterized oxidoreductase YdgJ (EC 1.-.-.-)	ydgJ	YES	-0.386551	-0.321337	-0.0545583	0.29223	Cytoplasmic	Respiration
P76187	Oxidoreductase YdhF (EC 1.-.-.-)	ydhF	YES	-1.07814	-1.2164	-1.56619	-0.734216	NaN	Respiration
P77552	Uncharacterized protein YdhQ	ydhQ	NO	OFF	-0.865921	-0.584168	OFF	Cytoplasmic	Stress Response
P0ACX3	Putative monooxygenase YdhR (EC 1.-.-.-)	ydhR	NO	OFF	OFF	OFF	OFF	NaN	Carbohydrates
P77748	Uncharacterized protein YdiJ	ydiJ	NO	-1.16283	-0.305004	-0.496485	-0.224411	Peripheral inner membrane protein facing the cytoplasm	Cofactors, Vitamins, Prosthetic Groups, Pigments
P76206	Uncharacterized protein YdiY	ydiY	NO	N.A.	ON	N.A.	N.A.	Periplasmic	Uncategorized
P0ACY1	Putative NAD(P)H nitroreductase YdjA (EC 1.-.-.-)	ydjA	NO	-0.390945	-0.68727	0.117359	0.780193	Cytoplasmic	Cofactors, Vitamins, Prosthetic Groups, Pigments
P77721	Putative HTH-type transcriptional regulator YdjF	ydjF	NO	N.A.	ON	N.A.	N.A.	NaN	Carbohydrates
P77529	L-cystine uptake protein TcyP	ydjN	NO	ON	ON	ON	ON	Integral Inner Membrane	Sulfur Metabolism
P39173	Aldose 1-epimerase family protein YeaD	yeaD	NO	OFF	0.0410295	OFF	OFF	Cytoplasmic	Carbohydrates
P0ACY3	Uncharacterized protein YeaG	yeaG	YES	-1.7994	-1.27851	-1.6883	0.563964	Cytoplasmic	Carbohydrates
P0AA91	Starvation lipoprotein Slp paralog	yeaY	NO	1.19164	0.841757	0.813768	0.907821	Outer Membrane Lipoprotein	Stress Response
P0A8A0	FIG000859: hypothetical protein YebC	yebC	YES	-2.05403	-1.89943	-1.80403	-3.24668	Cytoplasmic	DNA Metabolism
P33218	Inner membrane protein YebE	yebE	YES	1.41484	2.1	1.50838	1.22737	NaN	Uncategorized
P76272	Paraquat-inducible protein B	yebT	YES	0.356412	-0.630999	0.255592	0.267908	Integral Inner Membrane	Stress Response
P0AD05	Uncharacterized protein YecA	yecA	NO	-0.833551	-1.60955	-1.25759	-0.574565	Cytoplasmic	Uncategorized
P37774	Cystine ABC transporter, ATP-binding protein	yecC	YES	1.08154	0.457965	1.2088	0.626632	Peripheral inner membrane protein facing the cytoplasm	Virulence, Disease and Defense
P0ADI7	Nicotinamidase/isochorismatase family protein	yecD	NO	0.28197	-0.0331396	0.546164	0.201818	Cytoplasmic	Cofactors, Vitamins, Prosthetic Groups, Pigments
P76308	Uncharacterized protein YecR	yecR	NO	ON	N.A.	ON	N.A.	NaN	Uncategorized
P0AFT2	Cystine ABC transporter, permease protein	yecS	NO	N.A.	ON	ON	ON	NaN	Virulence, Disease and Defense
P31063	Uncharacterized lipoprotein YedD	yedD	YES	-0.0946817	-1.20458	-0.45389	-0.733191	Membrane lipoprotein (manually curated)	Uncategorized
P76330	Probable diguanylate cyclase YedQ (DGC) (EC 2.7.7.65) (Cellulose synthesis regulatory protein)	yedQ	NO	-0.641573	-0.488984	-0.901961	0.0367209	NaN	Uncategorized
P0A8A2	Probable transcriptional regulatory protein YeeN	yeeN	NO	OFF	-0.933059	OFF	OFF	Cytoplasmic	RNA Metabolism
P0A8M6	UPF0265 protein YeeX	yeeX	YES	-0.226284	-0.623062	-0.521639	-0.735401	Cytoplasmic	Miscellaneous
P0AD12	Protein YeeZ	yeeZ	YES	-0.0712609	-0.681749	-1.01058	0.204708	Periplasmic	Cofactors, Vitamins, Prosthetic Groups, Pigments
P76402	UPF0339 protein YegP	yegP	NO	OFF	OFF	OFF	-0.848539	Cytoplasmic	Uncategorized
P76403	Uncharacterized protease YegQ (EC 3.4.-.-)	yegQ	YES	0.573037	0.258161	0.612591	-0.0887937	NaN	Uncategorized
P0ACM5	Uncharacterized HTH-type transcriptional regulator YegW	yegW	YES	OFF	0.555105	0.331866	1.17047	Nucleoid	Carbohydrates
P33355	Uncharacterized protein YehS	yehS	NO	0.317969	1.38608	OFF	0.401992	NaN	Uncategorized
P0ACR4	Uncharacterized HTH-type transcriptional regulator YeiE	yeiE	NO	OFF	-1.11398	OFF	-1.2195	Nucleoid	Uncategorized
P0A6N8	Translation elongation factor P-related protein	yeiP	NO	OFF	0.0785384	-0.449865	OFF	NaN	Protein Metabolism
P33030	Putative metal chaperone, involved in Zn homeostasis, GTPase of COG0523 family	yeiR	NO	N.A.	ON	ON	N.A.	NaN	Regulation and Cell signaling
P33916	Uncharacterized ABC transporter ATP-binding protein YejF	yejF	NO	-0.447929	-0.145873	-0.44331	2.33944	Peripheral inner membrane protein facing the cytoplasm	Uncategorized
P33920	Nucleoid-associated protein YejK	yejK	YES	0.133963	0.51463	0.189276	-0.383175	Nucleoid	DNA Metabolism
P17994	Uncharacterized protein YfaA	yfaA	NO	1.15891	1.42157	-0.326159	0.534015	NaN	Uncategorized
P77808	N-terminal domain of CinA protein, COG1058	yfaY	NO	N.A.	ON	ON	N.A.	Cytoplasmic	Cofactors, Vitamins, Prosthetic Groups, Pigments
P76491	Nucleotidase YfbR, HD superfamily	yfbR	YES	0.242176	0.682428	0.279966	0.218334	Cytoplasmic	Nucleosides and Nucleotides
P0A8W8	UPF0304 protein YfbU	yfbU	NO	0.175273	0.525827	0.192538	0.0995486	NaN	Stress Response
P67095	Phosphodiesterase YfcE (EC 3.1.4.-)	yfcE	NO	N.A.	N.A.	ON	ON	Cytoplasmic	Uncategorized
P77775	Epimerase family protein YfcH	yfcH	YES	-0.403782	-1.18354	-1.11827	-0.209828	Cytoplasmic	Cofactors, Vitamins, Prosthetic Groups, Pigments
P77293	Polymyxin resistance protein ArnC, glycosyl transferase (EC 2.4.-.-)	yfdH	NO	0.570969	0.8141	0.294741	-0.574914	NaN	Cell Wall and Capsule
P76536	Probable deferrochelatase/peroxidase YfeX (EC 1.11.1.-)	yfeX	NO	-0.182077	-0.732708	-0.973662	-0.642325	NaN	Respiration
P76537	Uncharacterized protein YfeY	yfeY	NO	0.916982	0.0785339	0.512358	0.240726	Outer Membrane Lipoprotein	Uncategorized
P76550	Uncharacterized protein YffS	yffS	NO	-0.00666958	-0.592736	-0.524982	-0.466165	NaN	Uncategorized
P76576	UPF0070 protein YfgM	yfgM	NO	0.909198	0.172767	0.574726	-0.113094	Integral Inner Membrane	Uncategorized
P0AD44	Uncharacterized protein YfhG	yfhG	NO	0.0624332	OFF	0.103262	OFF	Outer Membrane Lipoprotein	Uncategorized
P37767	Sialic acid utilization regulator, RpiR family	yfhH	NO	N.A.	ON	N.A.	N.A.	Nucleoid	Cell Wall and Capsule
P76578	Uncharacterized lipoprotein YfhM	yfhM	YES	-0.396272	-1.44253	-0.550893	-0.00035708	Inner Membrane Lipoprotein	Uncategorized
P0AGJ5	Uncharacterized tRNA/rRNA methyltransferase YfiF (EC 2.1.1.-)	yfiF	NO	0.0349318	0.773402	0.256484	0.534297	NaN	RNA Metabolism
P55734	Inner membrane protein YgaP	ygaP	NO	ON	N.A.	ON	N.A.	Integral Inner Membrane	Uncategorized
P0ADE6	Uncharacterized protein YgaU	ygaU	YES	-0.352536	-1.4936	-1.27807	-0.272073	Peripheral inner membrane protein facing the cytoplasm	Uncategorized
P52598	Uncharacterized HTH-type transcriptional regulator YgbI	ygbI	NO	0.408762	0.270153	0.302081	0.345985	NaN	Uncategorized
P38506	DNA polymerase I (EC 2.7.7.7)	ygdG	NO	OFF	OFF	OFF	OFF	Cytoplasmic	DNA Metabolism
P0ADR8	LOG family protein YgdH	ygdH	YES	-0.17499	-0.189476	-0.817356	-0.543057	Cytoplasmic	Cell Wall and Capsule
P65292	Uncharacterized lipoprotein YgdI	ygdI	YES	-1.69034	OFF	-2.11656	-1.06934	NaN	Uncategorized
P65294	Uncharacterized lipoprotein YgdR	ygdR	NO	ON	N.A.	N.A.	N.A.	NaN	Uncategorized
P03813	Aspartate racemase (EC 5.1.1.13)	ygeA	NO	N.A.	N.A.	ON	ON	Cytoplasmic	Amino Acids and Derivatives
Q46798	Uncharacterized lipoprotein YgeR	ygeR	NO	0.128912	-0.0659568	OFF	0.311811	Outer Membrane Lipoprotein	Cell Division and Cell Cycle
Q46802	Uncharacterized sigma-54-dependent transcriptional regulator YgeV	ygeV	YES	-1.75204	-0.724308	-0.863873	0.173338	Nucleoid	Regulation and Cell signaling
Q46803	Uncharacterized protein YgeW	ygeW	YES	-1.83517	-2.76994	-1.70294	-0.890503	Cytoplasmic	Amino Acids and Derivatives
P66899	Diaminopropionate ammonia-lyase (DAPAL) (EC 4.3.1.15) (2,3-diaminopropionate ammonia-lyase) (Alpha,beta-diaminopropionate ammonia-lyase) (Diaminopropionatase)	ygeX	NO	OFF	OFF	-1.36063	-0.419222	Cytoplasmic	Uncategorized
P65807	Uncharacterized protein YgeY	ygeY	YES	-4.02856	-4.25491	-2.31929	-1.90942	Cytoplasmic	Regulation and Cell signaling
P0A8C4	UPF0149 protein YgfB	ygfB	NO	-0.149289	0.268696	-0.383789	-1.28242	Cytoplasmic	Uncategorized
Q46811	Uncharacterized protein YgfK	ygfK	YES	-1.88577	-3.94155	-1.22367	-0.780667	NaN	Iron acquisition and metabolism
P64557	Uncharacterized protein YgfM	ygfM	YES	0.410864	-2.00069	0.486385	0.50771	Cytoplasmic	Uncategorized
P0ADE8	tRNA-modifying protein YgfZ	ygfZ	NO	-1.44542	-0.695464	-1.06983	-0.89382	Cytoplasmic, Periplasmic	RNA Metabolism
P0ADS6	Uncharacterized protein YggE	yggE	NO	0.123531	-0.116747	0.420919	0.187042	Periplasmic	Stress Response
P38521	Uncharacterized protein YggL	yggL	NO	OFF	OFF	OFF	-0.95177	Peripheral inner membrane protein facing the cytoplasm	Uncategorized
P67080	Hypothetical protein YggS, proline synthase co-transcribed bacterial homolog PROSC	yggS	NO	OFF	OFF	-0.280128	0.109248	Cytoplasmic	Amino Acids and Derivatives
P0AG84	Uncharacterized oxidoreductase YghA (EC 1.-.-.-)	yghA	NO	OFF	OFF	OFF	-0.713766	Cytoplasmic	Uncategorized
Q46845	Uncharacterized GST-like protein yghU associated with glutathionylspermidine synthetase/amidase	yghU	YES	-1.39406	-1.88901	-1.61741	-0.564616	Peripheral inner membrane protein facing the cytoplasm	Stress Response
P0ADT2	UPF0441 protein YgiB	ygiB	NO	OFF	OFF	-0.254408	-0.0552723	Peripheral inner membrane protein facing the cytoplasm	Regulation and Cell signaling
P0ADT5	Similarity with glutathionylspermidine synthase (EC 6.3.1.8), group 1	ygiC	NO	OFF	-0.906218	-0.921718	-0.718559	Cytoplasmic	Stress Response
P30871	Adenylate cyclase (EC 4.6.1.1)	ygiF	NO	N.A.	N.A.	ON	N.A.	Cytoplasmic	Regulation and Cell signaling
P0ADT8	Uncharacterized protein YgiM	ygiM	YES	0.606299	0.845064	0.993089	0.676125	Integral Inner Membrane	Uncategorized
P0ADU2	Probable quinol monooxygenase YgiN (QuMo) (EC 1.-.-.-)	ygiN	NO	OFF	OFF	OFF	OFF	NaN	Stress Response
Q46863	Probable deoxycholate-binding periplasmic protein YgiS	ygiS	NO	OFF	-1.52805	OFF	-1.25268	Periplasmic	Membrane Transport
P42597	Uncharacterized protein YgjP	ygjP	NO	N.A.	ON	N.A.	N.A.	NaN	Uncategorized
P42599	Uncharacterized oxidoreductase YgjR (EC 1.-.-.-)	ygjR	YES	-0.330901	-0.859909	-0.664749	-0.373986	Cytoplasmic	Uncategorized
P67660	Probable HTH-type transcriptional regulator YhaJ	yhaJ	YES	-0.0507697	-0.481109	0.14963	0.31797	Nucleoid	RNA Metabolism
P63417	Uncharacterized N-acetyltransferase YhbS (EC 2.3.1.-)	yhbS	YES	0.0551735	-0.837894	-0.267046	-2.57428	Cytoplasmic	Uncategorized
P0ADV5	Uncharacterized protein YhbW	yhbW	NO	N.A.	ON	N.A.	N.A.	Cytoplasmic	Uncategorized
P0AGK4	RNA-binding protein YhbY	yhbY	YES	-1.72826	-0.432849	-0.421825	-0.598153	NaN	RNA Metabolism
P0ADW3	Inner membrane protein YhcB	yhcB	NO	0.72849	-1.99228	0.581798	-0.613041	NaN	Uncategorized
P46474	Uncharacterized protein YhdP	yhdP	NO	N.A.	N.A.	ON	N.A.	Outer Membrane b-barrel protein	Uncategorized
P64624	Uncharacterized protein YheO	yheO	NO	0.530784	0.472026	0.404497	0.196882	Cytoplasmic	Uncategorized
P63389	Glutathione-regulated potassium-efflux system ATP-binding protein	yheS	YES	-0.287332	0.00722661	-0.40486	-0.404571	Peripheral inner membrane protein facing the cytoplasm	Potassium metabolism
P46837	Protein YhgF	yhgF	YES	-0.727	-0.0218809	-0.433696	-0.639196	Peripheral inner membrane protein facing the cytoplasm	RNA Metabolism
P0AGM0	UPF0118 inner membrane protein YhhT	yhhT	NO	OFF	OFF	OFF	-0.949735	Integral Inner Membrane	Uncategorized
P46853	Uncharacterized oxidoreductase YhhX (EC 1.-.-.-)	yhhX	YES	-2.15156	-0.860414	-0.966561	-0.288669	Cytoplasmic	Respiration
P37626	Uncharacterized protein YhiI	yhiI	YES	0.0980307	0.0985389	0.420887	0.930274	NaN	Uncategorized
P37645	Uncharacterized protein YhjG	yhjG	YES	OFF	OFF	OFF	-1.54027	Integral Inner Membrane	Cell Wall and Capsule
P37646	GGDEF/EAL domain protein YhjH	yhjH	NO	N.A.	N.A.	ON	N.A.	Cytoplasmic	Cell Wall and Capsule
P37665	Outer membrane protein A precursor	yiaD	NO	ON	ON	ON	ON	Integral Inner Membrane, Inner Membrane Lipoprotein	Stress Response
P0ADK0	Uncharacterized protein YiaF	yiaF	NO	1.11619	0.286074	0.398631	0.448451	Inner Membrane Lipoprotein	Uncategorized
P0ACA1	Uncharacterized GST-like protein yibF	yibF	NO	-0.629645	-0.28485	-0.196155	-0.245837	NaN	Stress Response
P0ADK8	Uncharacterized protein YibL	yibL	NO	0.0084218	0.799032	0.347653	0.544837	Cytoplasmic	Uncategorized
P0AG27	Uncharacterized protein YibN	yibN	NO	0.138857	0.221903	1.03763	0.194352	Integral Inner Membrane	Uncategorized
P23839	UPF0701 protein YicC	yicC	NO	-0.115446	0.43993	0.0959128	0.330565	Cytoplasmic	Uncategorized
P31433	Uncharacterized protein YicH	yicH	YES	-0.0420179	-0.576745	0.0335361	0.26672	Integral Inner Membrane	Uncategorized
P0A8Y5	Sugar phosphatase YidA (EC 3.1.3.23)	yidA	NO	-0.832821	-0.0906057	0.0958836	-0.83016	Cytoplasmic	Regulation and Cell signaling
P25714	Membrane protein insertase YidC (Foldase YidC) (Inner membrane protein YidC) (Membrane integrase YidC) (Oxa1Ec)	yidC	YES	1.49496	2.31851	1.83038	0.550709	Integral Inner Membrane	Protein Metabolism
P0ADM4	Outer membrane lipoprotein YidQ	yidQ	YES	ON	N.A.	ON	ON	Inner Membrane Lipoprotein	Virulence, Disease and Defense
P0ADN6	Uncharacterized lipoprotein YifL	yifL	NO	ON	N.A.	ON	N.A.	NaN	Uncategorized
P0ADP0	5-amino-6-(5-phospho-D-ribitylamino)uracil phosphatase YigB (EC 3.1.3.-)	yigB	NO	ON	N.A.	ON	N.A.	Cytoplasmic	Cofactors, Vitamins, Prosthetic Groups, Pigments
P0ADP2	Uncharacterized protein YigI	yigI	NO	-0.0549128	OFF	0.245668	0.527206	Peripheral inner membrane protein facing the cytoplasm	Uncategorized
P32144	DeoR-type transcriptional regulator YihW	yihW	NO	-0.600936	-0.636321	-0.454512	-0.212395	Nucleoid	Stress Response
P0A8Y3	Alpha-D-glucose 1-phosphate phosphatase YihX (Alpha-D-glucose-1-P phosphatase) (EC 3.1.3.10) (Alpha-D-glucose-1-phosphatase) (Haloacid dehalogenase-like phosphatase 4) (HAD4)	yihX	NO	-0.855953	-0.555995	-1.24453	-0.794713	Cytoplasmic	Carbohydrates
P0ADQ2	Uncharacterized protein YiiD	yiiD	NO	-0.425309	-0.273695	-0.273708	0.183041	NaN	Protein Metabolism
P32157	Protein YiiM	yiiM	NO	-0.986465	-0.653824	-0.348809	0.295629	Cytoplasmic	Regulation and Cell signaling
P32680	Uncharacterized protein YjaG	yjaG	NO	OFF	-0.162508	OFF	-0.862325	Cytoplasmic	Uncategorized
P32681	Uncharacterized protein YjaH	yjaH	NO	N.A.	N.A.	ON	N.A.	Outer Membrane Lipoprotein	Uncategorized
P0AF54	Putative membrane protein, clustering with ActP	yjcH	YES	-0.456635	-1.3963	0.582074	0.440526	Integral Inner Membrane	Carbohydrates
P39267	Uncharacterized protein YjcZ	yjcZ	NO	0.343507	0.515623	0.312191	0.463765	Cytoplasmic	Uncategorized
P0AF70	Uncharacterized protein YjeI	yjeI	NO	-0.0038062	-1.53833	0.654247	1.20693	Outer Membrane Lipoprotein	DNA Metabolism
P0A8X0	FIG138315: Putative alpha helix protein	yjgA	NO	-0.796866	0.191225	-0.318259	0.00507481	Peripheral inner membrane protein facing the cytoplasm	Protein Metabolism
P39367	3-demethylubiquinone-9 3-methyltransferase (EC 2.1.1.64)	yjhP	YES	-0.409646	OFF	0.421353	0.0284948	Membrane (manually curated)	Cofactors, Vitamins, Prosthetic Groups, Pigments
P39356	Uncharacterized transcriptional regulator YjhU	yjhU	YES	0.741728	0.287062	0.296682	1.18815	Cytoplasmic (manually curated)	Uncategorized
P24203	Putative metal chaperone, involved in Zn homeostasis, GTPase of COG0523 family	yjiA	YES	1.25969	0.874872	1.10432	0.168632	NaN	Regulation and Cell signaling
P39396	Carbon starvation protein A paralog	yjiY	NO	N.A.	N.A.	ON	N.A.	Integral Inner Membrane	Stress Response
P77252	Predicted L-lactate dehydrogenase, Fe-S oxidoreductase subunit YkgE	ykgE	NO	-0.878125	-0.436794	-0.938849	-1.8694	NaN	Carbohydrates
P77536	Predicted L-lactate dehydrogenase, Iron-sulfur cluster-binding subunit YkgF	ykgF	NO	-0.495119	0.447313	-0.199179	-0.357974	NaN	Carbohydrates
P77433	Predicted L-lactate dehydrogenase, hypothetical protein subunit YkgG	ykgG	NO	0.520221	1.04399	0.830072	0.983655	NaN	Carbohydrates
P0AAS0	Inner membrane protein YlaC	ylaC	NO	-0.257071	-0.641911	-0.299953	-1.25255	Integral Inner Membrane	Uncategorized
P0A8D6	O-acetyl-ADP-ribose deacetylase (EC 3.5.1.-) (Regulator of RNase III activity)	ymdB	NO	OFF	OFF	-0.635219	OFF	Cytoplasmic	Uncategorized
P76090	CDP-diacylglycerol--glycerol-3-phosphate 3-phosphatidyltransferase (EC 2.7.8.5)	ynbA	NO	N.A.	ON	N.A.	ON	NaN	Fatty Acids, Lipids, and Isoprenoids
P76115	Probable TonB-dependent receptor YncD	yncD	NO	N.A.	ON	ON	ON	NaN	Regulation and Cell signaling
P76116	Uncharacterized protein YncE	yncE	YES	0.383099	-0.249663	0.0256303	0.472668	NaN	Uncategorized
P76170	UPF0482 protein YnfB	ynfB	NO	ON	ON	ON	N.A.	Peripheral outer membrane protein facing the periplasm	Uncategorized
P77739	Uncharacterized protein YniA	yniA	NO	-1.3056	-1.08604	-0.306423	-1.7832	Cytoplasmic	Uncategorized
P76208	Uncharacterized protein YniB	yniB	NO	N.A.	ON	ON	ON	Integral Inner Membrane	Uncategorized
P77247	2-deoxyglucose-6-phosphate hydrolase YniC	yniC	NO	OFF	0.910345	OFF	-0.360105	Cytoplasmic	DNA Metabolism
P76539	Acetyltransferase YpeA (EC 2.3.1.-)	ypeA	YES	0.646217	OFF	0.721177	-0.253993	Cytoplasmic	Uncategorized
P64429	YpfJ protein, zinc metalloprotease superfamily	ypfJ	NO	OFF	-0.70252	OFF	OFF	Integral Inner Membrane	Miscellaneous
P77475	Putative phosphatase YqaB	yqaB	YES	ON	ON	ON	ON	NaN	DNA Metabolism
Q46939	Acetyl-CoA acetyltransferase (EC 2.3.1.9)	yqeF	NO	-0.228416	-0.921071	-0.106784	-0.571574	Cytoplasmic	Fatty Acids, Lipids, and Isoprenoids
P0A8W5	UPF0301 protein YqgE	yqgE	NO	OFF	OFF	-0.892793	-1.03731	Cytoplasmic	Uncategorized
Q46856	Alcohol dehydrogenase YqhD (EC 1.1.1.-)	yqhD	NO	-0.377295	-0.14232	-0.0265679	0.123263	Peripheral inner membrane protein facing the cytoplasm	Carbohydrates
Q46868	Uncharacterized protein YqiC	yqiC	NO	0.241241	-1.26289	-0.609672	0.250845	Cytoplasmic	Uncategorized
P64581	Uncharacterized protein YqjD	yqjD	NO	-0.741223	-0.814834	-0.319391	1.0809	NaN	Uncategorized
P64585	Inner membrane protein YqjE	yqjE	NO	N.A.	N.A.	ON	ON	Integral Inner Membrane	Uncategorized
P64588	Transcriptional regulator YqjI	yqjI	NO	N.A.	ON	ON	ON	Cytoplasmic	Stress Response
P64596	Uncharacterized protein YraP	yraP	NO	0.833922	0.881487	0.176849	1.06841	Outer Membrane Lipoprotein	Uncategorized
P45469	Uncharacterized protein YraR	yraR	NO	N.A.	ON	ON	ON	Peripheral inner membrane protein facing the cytoplasm	Uncategorized
P0A9W9	Protein YrdA	yrdA	NO	-1.73124	-1.34719	-0.418424	0.43946	Cytoplasmic	Regulation and Cell signaling
P45800	Putative membrane protein IgaA homolog	yrfF	NO	-0.425457	-0.514822	OFF	OFF	Integral Inner Membrane	Uncategorized
P39310	Uncharacterized protein YtfB	ytfB	NO	ON	ON	ON	ON	NaN	Uncategorized
P39325	ABC transporter periplasmic-binding protein YtfQ	ytfQ	NO	OFF	OFF	OFF	OFF	Periplasmic	Membrane Transport
P0AGC7	Lipoate-protein ligase A	ytjB	NO	N.A.	N.A.	ON	ON	NaN	Cofactors, Vitamins, Prosthetic Groups, Pigments
P0ADS2	Z-ring-associated protein ZapA	zapA	NO	-0.351211	OFF	-1.02354	-1.15425	Peripheral inner membrane protein facing the cytoplasm	Cell Division and Cell Cycle
P0AF36	Cell division protein ZapB	zapB	YES	2.54496	OFF	0.79316	OFF	NaN	Cell Division and Cell Cycle
P37617	Copper-translocating P-type ATPase (EC 3.6.3.4)	zntA	YES	ON	ON	ON	ON	Integral Inner Membrane	Virulence, Disease and Defense
P0ACS5	Transcriptional regulator, MerR family	zntR	NO	OFF	OFF	OFF	OFF	Nucleoid	Virulence, Disease and Defense
P39172	High-affinity zinc uptake system protein ZnuA	znuA	NO	OFF	0.0397043	OFF	OFF	Periplasmic	Membrane Transport
P0AC51	Zinc uptake regulation protein ZUR	zur	NO	N.A.	N.A.	ON	N.A.	Nucleoid	Stress Response
P0AC53	Glucose-6-phosphate 1-dehydrogenase (EC 1.1.1.49)	zwf	NO	0.396153	0.100271	0.245756	0.572674	Cytoplasmic	Carbohydrates
